# Supplementary material for: Integrating MALDI-MSI-Based Spatial Proteomics and Machine Learning to Predict Chemoradiotherapy Outcomes in Head and Neck Cancer
Source: Int J Mol Sci. 2025 Sep 18;26(18):9084. doi: 10.3390/ijms26189084 (PMC12469958; doi:10.3390/ijms26189084)
Supplement: Supplementary file 1 [file ijms-26-09084-s001.zip]

Archive with 11 entries (11 files):
- Supplementary Figure S1.jpg
- Supplementary Figure S2.jpg
- Supplementary Figure S3.jpg
- Supplementary Figure S4.jpg
- Supplementary Figure S5.jpg
- Supplementary Figure S6.jpg
- Supplementary Figures_Tables_Descriptions.pdf
- Supplementary Table S1.xlsx
- Supplementary Table S2.xlsx
- Supplementary Table S3.xlsx
- Supplementary Table S4.xlsx
