# Supplementary material for: Integrating MALDI-MSI-Based Spatial Proteomics and Machine Learning to Predict Chemoradiotherapy Outcomes in Head and Neck Cancer
Source: Int J Mol Sci. 2025 Sep 18;26(18):9084. doi: 10.3390/ijms26189084 (PMC12469958; doi:10.3390/ijms26189084)
Supplement: Supplementary file 1 [file ijms-26-09084-s001.zip › Supplementary Table S1.xlsx]

## Sheet: aligned mz features
Supplementary Table S1 List of m/z features detected by MALDI-MSI in the CDDP-CRT tissue cohort, along with results from univariate statistical analysis. For each feature, the table provides the area under the curve (AUC) from receiver operating characteristic (ROC) analysis and the corresponding p-value from the Wilcoxon rank-sum test.
m/z	ROC_CDDP-CRT_RecPro-vs-NED	Wilcoxon Rank-Sum Test_Corrected p-Value_CDDP-CRT_RecPro-vs-NED
602.364	0.401659	0	***
603.264	0.380836	0	***
618.263	0.417151	0	***
619.313	0.45554	0	***
620.363	0.486558	0	***
628.313	0.438335	0	***
629.362	0.47179	0	***
630.412	0.337391	0	***
631.312	0.356663	0	***
644.362	0.415563	0	***
645.412	0.401955	0	***
650.062	0.414396	0	***
651.112	0.421072	0	***
656.211	0.40092	0	***
657.261	0.415508	0	***
660.261	0.449971	0	***
661.311	0.430622	0	***
664.311	0.298501	0	***
673.311	0.378028	0	***
674.361	0.416019	0	***
678.26	0.420879	0	***
686.36	0.375966	0	***
688.31	0.421055	0	***
696.41	0.401075	0	***
700.31	0.352262	0	***
701.359	0.293431	0	***
702.409	0.377748	0	***
703.309	0.27569	0	***
704.359	0.370595	0	***
712.309	0.53475	0	***
715.459	0.217519	0	***
716.359	0.309798	0	***
717.409	0.393324	0	***
718.309	0.362255	0	***
723.409	0.420274	0	***
734.358	0.506874	0.000116957	***
738.408	0.392856	0	***
739.308	0.368826	0	***
745.458	0.399495	0	***
746.358	0.387987	0	***
747.408	0.412448	0	***
751.307	0.477605	0	***
758.357	0.359674	0	***
759.407	0.426386	0	***
761.357	0.515167	6.96171e-15	***
762.407	0.490997	2.79137e-07	***
763.307	0.365394	0	***
767.357	0.438033	0	***
771.407	0.418898	0	***
772.456	0.401724	0	***
773.356	0.356716	0	***
775.456	0.474785	0	***
776.356	0.495622	0.0200369	*
782.356	0.453278	0	***
783.406	0.482875	0	***
785.356	0.366716	0	***
786.406	0.3714	0	***
788.506	0.199879	0	***
789.406	0.324553	0	***
795.406	0.407789	0	***
796.455	0.396571	0	***
802.455	0.387429	0	***
806.355	0.345574	0	***
807.405	0.41067	0	***
809.355	0.487882	9.64285e-15	***
810.405	0.460751	0	***
811.455	0.447196	0	***
815.355	0.295391	0	***
816.405	0.286663	0	***
817.455	0.31097	0	***
818.355	0.345896	0	***
819.405	0.400822	0	***
822.404	0.427379	0	***
829.454	0.390957	0	***
830.504	0.45233	0	***
831.404	0.353388	0	***
832.454	0.4161	0	***
833.354	0.479443	0	***
834.404	0.535141	0	***
836.504	0.299122	0	***
837.404	0.300618	0	***
838.454	0.388378	0	***
840.404	0.371488	0	***
841.454	0.355292	0	***
842.504	0.358939	0	***
844.453	0.316133	0	***
845.353	0.375846	0	***
846.403	0.409827	0	***
847.453	0.427376	0	***
850.453	0.237531	0	***
851.503	0.303593	0	***
852.403	0.345364	0	***
853.453	0.441238	0	***
854.353	0.410161	0	***
855.103	0.478966	2.25293e-05	***
855.403	0.504759	0.201369	no sig
856.003	0.580848	0	***
856.453	0.437312	0	***
857.503	0.444899	0	***
858.403	0.330303	0	***
859.453	0.40029	0	***
861.103	0.444757	0	***
862.153	0.390711	0	***
865.453	0.422645	0	***
866.353	0.430156	0	***
867.403	0.450409	0	***
868.452	0.346341	0	***
869.502	0.335386	0	***
872.502	0.329899	0	***
873.402	0.333099	0	***
874.452	0.408766	0	***
875.502	0.350215	0	***
876.402	0.358268	0	***
877.452	0.448221	0	***
878.502	0.455245	0	***
879.402	0.466098	0	***
880.452	0.471419	0	***
884.502	0.43845	0	***
885.402	0.411826	0	***
886.452	0.432441	0	***
887.502	0.417138	0	***
888.402	0.429707	0	***
889.452	0.437642	0	***
890.352	0.386897	0	***
891.402	0.416341	0	***
895.451	0.413685	0	***
898.451	0.351575	0	***
899.501	0.370617	0	***
900.551	0.318422	0	***
901.451	0.339497	0	***
902.501	0.372371	0	***
903.401	0.430012	0	***
904.451	0.475249	0	***
906.401	0.475444	0	***
907.451	0.486384	8.46472e-14	***
908.501	0.382933	0	***
909.401	0.410061	0	***
910.451	0.413621	0	***
912.401	0.395488	0	***
913.451	0.384045	0	***
914.501	0.393635	0	***
915.551	0.296682	0	***
916.45	0.324064	0	***
917.5	0.379607	0	***
919.45	0.388121	0	***
920.5	0.402582	0	***
921.4	0.442423	0	***
922.45	0.448099	0	***
923.5	0.398581	0	***
927.55	0.428251	0	***
928.45	0.424116	0	***
929.5	0.342431	0	***
930.4	0.328021	0	***
931.45	0.383148	0	***
938.5	0.444643	0	***
940.449	0.444224	0	***
941.499	0.387572	0	***
943.449	0.234369	0	***
944.499	0.14981	0	***
945.549	0.162651	0	***
946.449	0.21536	0	***
947.499	0.366436	0	***
953.499	0.392325	0	***
957.549	0.244099	0	***
958.599	0.215194	0	***
959.499	0.233244	0	***
960.549	0.32088	0	***
965.498	0.414249	0	***
966.548	0.268598	0	***
967.448	0.311408	0	***
968.498	0.340432	0	***
971.498	0.389387	0	***
972.548	0.381936	0	***
973.448	0.345395	0	***
974.498	0.405097	0	***
975.548	0.352621	0	***
976.448	0.287298	0	***
977.498	0.284772	0	***
978.398	0.31301	0	***
979.448	0.352602	0	***
980.498	0.393813	0	***
982.448	0.320179	0	***
983.498	0.340178	0	***
984.548	0.351938	0	***
985.448	0.243379	0	***
986.498	0.281767	0	***
987.548	0.31025	0	***
988.447	0.313739	0	***
989.497	0.482871	0	***
990.547	0.473776	0	***
991.447	0.41301	0	***
992.497	0.32983	0	***
993.547	0.351696	0	***
994.447	0.366894	0	***
995.497	0.349122	0	***
996.547	0.343762	0	***
997.447	0.365083	0	***
998.497	0.455568	0	***
999.547	0.437741	0	***
1000.45	0.376315	0	***
1001.5	0.395654	0	***
1002.55	0.402625	0	***
1003.45	0.378204	0	***
1007.5	0.321246	0	***
1008.55	0.349201	0	***
1011.55	0.473478	0	***
1012.45	0.448423	0	***
1013.5	0.43872	0	***
1014.55	0.361025	0	***
1015.45	0.39735	0	***
1016.5	0.356685	0	***
1017.55	0.338989	0	***
1018.45	0.339974	0	***
1020.55	0.439117	0	***
1021.45	0.449813	0	***
1024.45	0.439821	0	***
1025.5	0.279673	0	***
1026.55	0.390985	0	***
1027.45	0.446358	0	***
1028.5	0.391534	0	***
1029.55	0.389141	0	***
1030.6	0.396642	0	***
1031.5	0.392669	0	***
1032.55	0.210028	0	***
1033.6	0.229166	0	***
1034.5	0.360981	0	***
1035.55	0.38259	0	***
1036.44	0.322611	0	***
1037.49	0.376241	0	***
1038.55	0.399495	0	***
1039.44	0.237221	0	***
1040.49	0.326031	0	***
1043.49	0.37501	0	***
1044.55	0.428967	0	***
1045.6	0.405364	0	***
1046.49	0.349204	0	***
1049.49	0.425421	0	***
1054.6	0.315971	0	***
1055.49	0.365645	0	***
1056.55	0.400095	0	***
1057.6	0.384237	0	***
1058.49	0.369267	0	***
1059.55	0.395382	0	***
1061.49	0.397367	0	***
1062.54	0.423168	0	***
1063.44	0.376944	0	***
1064.49	0.367655	0	***
1065.54	0.392472	0	***
1066.14	0.507355	0	***
1066.44	0.408093	0	***
1067.04	0.541605	0	***
1067.49	0.351145	0	***
1068.54	0.398605	0	***
1071.54	0.328054	0	***
1072.59	0.290432	0	***
1073.49	0.292282	0	***
1074.54	0.379476	0	***
1075.59	0.356524	0	***
1076.49	0.332753	0	***
1077.54	0.372134	0	***
1078.59	0.369253	0	***
1079.49	0.355011	0	***
1080.54	0.407751	0	***
1081.59	0.405262	0	***
1082.49	0.345251	0	***
1083.54	0.389328	0	***
1084.59	0.390588	0	***
1086.54	0.321044	0	***
1087.59	0.330075	0	***
1089.54	0.390542	0	***
1090.59	0.357311	0	***
1091.49	0.372562	0	***
1092.54	0.378636	0	***
1093.59	0.405775	0	***
1094.49	0.426069	0	***
1095.54	0.386161	0	***
1096.59	0.377781	0	***
1097.49	0.357	0	***
1099.59	0.418617	0	***
1100.64	0.349864	0	***
1101.54	0.334601	0	***
1104.54	0.311643	0	***
1105.59	0.276991	0	***
1106.49	0.264825	0	***
1107.54	0.432037	0	***
1108.59	0.400187	0	***
1109.49	0.367142	0	***
1110.54	0.380883	0	***
1111.59	0.459646	0	***
1112.64	0.38827	0	***
1113.54	0.374064	0	***
1114.59	0.310709	0	***
1115.49	0.381144	0	***
1116.54	0.400385	0	***
1117.59	0.405171	0	***
1118.49	0.409935	0	***
1119.54	0.424036	0	***
1120.59	0.399399	0	***
1122.54	0.363039	0	***
1123.59	0.37316	0	***
1126.59	0.375441	0	***
1127.49	0.268603	0	***
1128.54	0.303237	0	***
1129.59	0.348453	0	***
1130.49	0.3401	0	***
1131.54	0.38953	0	***
1132.59	0.37073	0	***
1133.49	0.410604	0	***
1134.54	0.426771	0	***
1138.59	0.35889	0	***
1139.49	0.357624	0	***
1140.54	0.395372	0	***
1141.59	0.352941	0	***
1143.54	0.330296	0	***
1144.59	0.338809	0	***
1145.49	0.385653	0	***
1149.54	0.363132	0	***
1150.59	0.370082	0	***
1153.59	0.39157	0	***
1154.49	0.338958	0	***
1155.54	0.331945	0	***
1156.59	0.32669	0	***
1158.54	0.325111	0	***
1159.59	0.357497	0	***
1160.49	0.333371	0	***
1161.54	0.326807	0	***
1165.59	0.454708	0	***
1166.64	0.392422	0	***
1167.54	0.400673	0	***
1168.59	0.389567	0	***
1169.64	0.424739	0	***
1170.54	0.34711	0	***
1171.59	0.315995	0	***
1172.64	0.337183	0	***
1176.54	0.341714	0	***
1177.59	0.357037	0	***
1187.64	0.315461	0	***
1188.54	0.280649	0	***
1189.59	0.390193	0	***
1190.64	0.311638	0	***
1191.54	0.289217	0	***
1192.59	0.299161	0	***
1193.64	0.300364	0	***
1194.54	0.348103	0	***
1195.59	0.371726	0	***
1196.64	0.344636	0	***
1197.54	0.341323	0	***
1198.74	0.187255	0	***
1199.64	0.171209	0	***
1200.69	0.222206	0	***
1201.59	0.261746	0	***
1202.64	0.342533	0	***
1203.54	0.278297	0	***
1204.59	0.306912	0	***
1210.59	0.309025	0	***
1211.64	0.322349	0	***
1212.54	0.299654	0	***
1213.59	0.322148	0	***
1214.64	0.294968	0	***
1215.54	0.261432	0	***
1216.59	0.320853	0	***
1217.64	0.382398	0	***
1219.59	0.340429	0	***
1220.64	0.24006	0	***
1221.69	0.281517	0	***
1222.59	0.310946	0	***
1223.64	0.341603	0	***
1225.59	0.336949	0	***
1226.64	0.304216	0	***
1228.59	0.290649	0	***
1229.64	0.29922	0	***
1230.54	0.319348	0	***
1231.59	0.280428	0	***
1232.64	0.308582	0	***
1233.54	0.304677	0	***
1234.59	0.294691	0	***
1235.64	0.309551	0	***
1236.54	0.306499	0	***
1237.59	0.281946	0	***
1238.64	0.343085	0	***
1240.59	0.307155	0	***
1241.64	0.319685	0	***
1242.69	0.283551	0	***
1243.59	0.294207	0	***
1244.64	0.306206	0	***
1249.59	0.325949	0	***
1255.59	0.279167	0	***
1258.59	0.30321	0	***
1260.54	0.442311	0	***
1261.59	0.396608	0	***
1262.64	0.39434	0	***
1263.69	0.462998	0	***
1264.59	0.392622	0	***
1265.64	0.406657	0	***
1267.59	0.299075	0	***
1268.64	0.317058	0	***
1269.69	0.320953	0	***
1270.59	0.257128	0	***
1271.64	0.305326	0	***
1274.64	0.314756	0	***
1275.69	0.350691	0	***
1278.68	0.378619	0	***
1280.63	0.311139	0	***
1286.63	0.34664	0	***
1287.68	0.331033	0	***
1289.63	0.331318	0	***
1291.59	0.297923	0	***
1297.59	0.339842	0	***
1298.63	0.344704	0	***
1299.68	0.33228	0	***
1300.58	0.30187	0	***
1301.63	0.343412	0	***
1302.68	0.33482	0	***
1303.58	0.321211	0	***
1304.63	0.330886	0	***
1305.68	0.315992	0	***
1314.68	0.333636	0	***
1315.73	0.320998	0	***
1316.63	0.282498	0	***
1317.68	0.274518	0	***
1319.63	0.274961	0	***
1320.68	0.288529	0	***
1321.58	0.25551	0	***
1322.63	0.297831	0	***
1323.68	0.354481	0	***
1324.58	0.215944	0	***
1325.63	0.145478	0	***
1326.68	0.144569	0	***
1327.73	0.173906	0	***
1328.63	0.205024	0	***
1332.68	0.297028	0	***
1333.73	0.282039	0	***
1334.63	0.263698	0	***
1335.68	0.291863	0	***
1336.58	0.297919	0	***
1337.63	0.265794	0	***
1338.68	0.428648	0	***
1339.73	0.374314	0	***
1340.63	0.301541	0	***
1341.68	0.261765	0	***
1342.58	0.255218	0	***
1343.63	0.264692	0	***
1344.68	0.301607	0	***
1347.68	0.194796	0	***
1348.73	0.215752	0	***
1349.63	0.228032	0	***
1350.68	0.259772	0	***
1352.63	0.314748	0	***
1353.68	0.327873	0	***
1354.73	0.291041	0	***
1355.63	0.299543	0	***
1356.68	0.273017	0	***
1358.63	0.316318	0	***
1359.68	0.299982	0	***
1360.73	0.32316	0	***
1361.63	0.329814	0	***
1362.68	0.332648	0	***
1363.73	0.268247	0	***
1364.63	0.263242	0	***
1365.68	0.276943	0	***
1366.58	0.334049	0	***
1367.63	0.394465	0	***
1368.68	0.345046	0	***
1369.73	0.300153	0	***
1370.63	0.27962	0	***
1371.68	0.287731	0	***
1377.68	0.261284	0	***
1378.73	0.271983	0	***
1379.63	0.268869	0	***
1380.68	0.335255	0	***
1382.63	0.304078	0	***
1383.68	0.394505	0	***
1384.73	0.35938	0	***
1385.63	0.335371	0	***
1389.68	0.292022	0	***
1391.78	0.498909	4.44537e-05	***
1392.68	0.443715	0	***
1393.73	0.410432	0	***
1399.73	0.283632	0	***
1400.63	0.288399	0	***
1401.68	0.297931	0	***
1405.73	0.446986	0	***
1406.63	0.420591	0	***
1407.68	0.332232	0	***
1408.73	0.273041	0	***
1410.68	0.366093	0	***
1411.73	0.388935	0	***
1412.63	0.308979	0	***
1413.68	0.360907	0	***
1414.73	0.384304	0	***
1422.68	0.31736	0	***
1423.73	0.314844	0	***
1425.68	0.393721	0	***
1426.73	0.403245	0	***
1427.63	0.322509	0	***
1428.68	0.299642	0	***
1429.73	0.320953	0	***
1430.63	0.291025	0	***
1432.73	0.378426	0	***
1433.63	0.322366	0	***
1434.68	0.298873	0	***
1435.73	0.349177	0	***
1437.68	0.298424	0	***
1438.73	0.380526	0	***
1439.63	0.357756	0	***
1440.68	0.357497	0	***
1441.73	0.311521	0	***
1447.73	0.385407	0	***
1448.63	0.351848	0	***
1449.68	0.3506	0	***
1450.73	0.330634	0	***
1455.68	0.337093	0	***
1456.73	0.370551	0	***
1457.78	0.328008	0	***
1458.68	0.314722	0	***
1459.73	0.313677	0	***
1460.63	0.276901	0	***
1461.68	0.30843	0	***
1462.73	0.310893	0	***
1463.78	0.308203	0	***
1465.73	0.309882	0	***
1466.63	0.285148	0	***
1467.68	0.278583	0	***
1468.73	0.302894	0	***
1469.78	0.369388	0	***
1470.68	0.354358	0	***
1471.73	0.32897	0	***
1475.78	0.193919	0	***
1476.83	0.260556	0	***
1477.73	0.275601	0	***
1478.78	0.290475	0	***
1479.68	0.285459	0	***
1481.78	0.224956	0	***
1482.68	0.263404	0	***
1483.73	0.248643	0	***
1485.68	0.342902	0	***
1486.73	0.385262	0	***
1487.63	0.287588	0	***
1488.68	0.288803	0	***
1489.73	0.259173	0	***
1490.78	0.27209	0	***
1491.83	0.26786	0	***
1492.73	0.306426	0	***
1493.78	0.295517	0	***
1494.68	0.26762	0	***
1495.73	0.285084	0	***
1496.78	0.285876	0	***
1498.73	0.296569	0	***
1501.73	0.297282	0	***
1502.78	0.298552	0	***
1503.68	0.276407	0	***
1504.73	0.269604	0	***
1505.78	0.261609	0	***
1506.83	0.281105	0	***
1507.73	0.311942	0	***
1510.73	0.28124	0	***
1511.78	0.286312	0	***
1513.73	0.27492	0	***
1514.78	0.271394	0	***
1515.68	0.233937	0	***
1516.72	0.263696	0	***
1517.78	0.299321	0	***
1519.72	0.302191	0	***
1520.78	0.298436	0	***
1521.67	0.292606	0	***
1529.78	0.336545	0	***
1530.67	0.272692	0	***
1531.72	0.286645	0	***
1532.78	0.289198	0	***
1533.67	0.307882	0	***
1534.72	0.327871	0	***
1535.78	0.362055	0	***
1537.72	0.268439	0	***
1538.78	0.299357	0	***
1539.67	0.30707	0	***
1540.72	0.31165	0	***
1541.77	0.328736	0	***
1542.67	0.29434	0	***
1543.72	0.265672	0	***
1544.77	0.278211	0	***
1546.72	0.271434	0	***
1547.77	0.278812	0	***
1548.82	0.300377	0	***
1549.72	0.304966	0	***
1550.77	0.232928	0	***
1551.82	0.258674	0	***
1552.72	0.266979	0	***
1553.77	0.278873	0	***
1554.67	0.25386	0	***
1555.72	0.260056	0	***
1556.77	0.29232	0	***
1561.72	0.222708	0	***
1562.77	0.258091	0	***
1563.82	0.275892	0	***
1564.72	0.254166	0	***
1565.77	0.278801	0	***
1566.82	0.291981	0	***
1567.72	0.286964	0	***
1568.77	0.281951	0	***
1569.82	0.268232	0	***
1570.72	0.292056	0	***
1571.77	0.288001	0	***
1572.82	0.30356	0	***
1573.72	0.317613	0	***
1574.77	0.291581	0	***
1580.77	0.307092	0	***
1581.82	0.285006	0	***
1582.72	0.284165	0	***
1583.77	0.277628	0	***
1584.82	0.2541	0	***
1585.72	0.277709	0	***
1586.77	0.267782	0	***
1587.82	0.270677	0	***
1588.72	0.286528	0	***
1589.77	0.268331	0	***
1590.82	0.268066	0	***
1592.77	0.284154	0	***
1601.77	0.286529	0	***
1602.82	0.295038	0	***
1607.77	0.279501	0	***
1608.82	0.271419	0	***
1613.77	0.296936	0	***
1620.82	0.295981	0	***
1623.82	0.299267	0	***
1628.77	0.239138	0	***
1629.82	0.238917	0	***
1639.87	0.264982	0	***
1640.92	0.274677	0	***
1653.82	0.272803	0	***
1655.77	0.291899	0	***
1656.82	0.31271	0	***
1657.87	0.320978	0	***
1658.77	0.328754	0	***
1659.82	0.338221	0	***
1670.77	0.310729	0	***
1671.82	0.281454	0	***
1677.82	0.289501	0	***
1686.82	0.332033	0	***
1692.82	0.175666	0	***
1693.87	0.2165	0	***
1694.77	0.232707	0	***
1695.82	0.262797	0	***
1706.77	0.285435	0	***
1707.82	0.298875	0	***
1708.87	0.307483	0	***
1710.82	0.272153	0	***
1714.87	0.246703	0	***
1715.77	0.237643	0	***
1716.82	0.267126	0	***
1731.82	0.289772	0	***
1742.77	0.288537	0	***
1743.82	0.224598	0	***
1744.87	0.22144	0	***
1745.77	0.262191	0	***
1746.82	0.297528	0	***
1751.92	0.300479	0	***
1752.82	0.250898	0	***
1753.87	0.27879	0	***
1766.77	0.308827	0	***
1767.82	0.319218	0	***
1775.91	0.273896	0	***
1776.82	0.247619	0	***
1777.87	0.283429	0	***
1790.91	0.234508	0	***
1791.81	0.211815	0	***
1792.86	0.252921	0	***
1816.86	0.299276	0	***
1817.91	0.274222	0	***
1820.91	0.300985	0	***
1821.96	0.279737	0	***
1822.86	0.29617	0	***
1834.86	0.23237	0	***
1835.91	0.236616	0	***
1836.96	0.253851	0	***
1837.86	0.28698	0	***
1850.91	0.236077	0	***
1851.96	0.24901	0	***
1852.86	0.292813	0	***
1867.86	0.269956	0	***
1869.96	0.25688	0	***
1870.86	0.248177	0	***
1871.91	0.255205	0	***
1889.91	0.272949	0	***
1905.96	0.27076	0	***
1907.01	0.268907	0	***
1907.91	0.262072	0	***
1922.91	0.295294	0	***
1923.96	0.283662	0	***
1924.86	0.297587	0	***
1954.11	0.212146	0	***
1961.91	0.29451	0	***
1962.96	0.282966	0	***
2057	0.280253	0	***
2058.05	0.285628	0	***
2058.95	0.293717	0	***
2073.05	0.33002	0	***
2088.95	0.334626	0	***
2090	0.311846	0	***
2104.1	0.29619	0	***
2105	0.274211	0	***
2106.05	0.284808	0	***
2115.05	0.295195	0	***
2116.1	0.305499	0	***
2117.15	0.310375	0	***
2199.05	0.34277	0	***
2200.1	0.338317	0	***
2201	0.341529	0	***
2216.15	0.250793	0	***
2217.05	0.280086	0	***
2218.1	0.2829	0	***
2706.33	0.456882	0	***
