# Supplementary material for: Integrating MALDI-MSI-Based Spatial Proteomics and Machine Learning to Predict Chemoradiotherapy Outcomes in Head and Neck Cancer
Source: Int J Mol Sci. 2025 Sep 18;26(18):9084. doi: 10.3390/ijms26189084 (PMC12469958; doi:10.3390/ijms26189084)
Supplement: Supplementary file 1 [file ijms-26-09084-s001.zip › Supplementary Table S2.xlsx]

## Sheet: Full_Peptide_Library_AUC<0.30
Supplementary Table S2 Tentative identification of proteins detected by MALDI-MSI showing differential intensity distributions between recurrence/progression (RecPro) and no evidence of disease (NED) groups. The full peptide library provides tentative identifications for all discriminatory m/z features. The short peptide library includes only proteins for which at least two corresponding peptides…
MALDI-mass [M+H]+	MALDI-mass [M]	ESI-mass [M+H]+	ESI-mass [M]	Distance MALDI-ESI	Protein.names	Accession	Uniprot	RecPro vs. NED [ROC-AUC]	Protein Group	Protein ID	Peptide	Unique (Y-yes, N-no)	-10lgP	Length.x	ppm	m/z	z	RT	Area 120	Area 28	Area 40	Area 9	Fraction	Scan	#Feature	#Feature 120	#Feature 28	#Feature 40	#Feature 9	Start	End	PTM	Organism
701.359	700.351	701.395	700.387	-0.0356	Vimentin	VIME_HUMAN	P08670	0.293431	6	1	R.SSVPGVR.L	Y	41.87	7	2	351.201	2	16.69	700960	108750		1368400	4	F4:4261	3	1	1	0	1	72	78		Homo sapiens (Human)
703.309	702.301	703.374	702.366	-0.0648	Tight junction protein ZO-2 (Tight junction protein 2) (Zona occludens protein 2) (Zonula occludens protein 2)	ZO2_HUMAN	Q9UDY2	0.27569	660	430	K.GDSVGLR.L	N	31.59	7	12.2	352.195	2	43.17	47474				1	F1:12375	1	1	0	0	0	518	524		Homo sapiens (Human)
788.506	787.498	788.488	787.48	0.0179	60S ribosomal protein L3 (HIV-1 TAR RNA-binding protein B) (TARBP-B) (Large ribosomal subunit protein uL3)	RL3_HUMAN	P39023	0.199879	128	185	K.SLLVQTK.R	Y	42.54	7	0.8	394.748	2	24		10905			2	F2:6616	1	0	1	0	0	350	356		Homo sapiens (Human)
815.355	814.347	815.405	814.397	-0.0501	RNA-binding motif protein, X chromosome (Glycoprotein p43) (Heterogeneous nuclear ribonucleoprotein G) (hnRNP G) [Cleaved into: RNA-binding motif protein, X chromosome, N-terminally processed]	RBMX_HUMAN	P38159	0.295391	106	69	R.DYAPPPR.D	Y	40.06	7	3.1	408.207	2	17.64		10370	132000		3	F3:4666	2	0	1	1	0	233	239		Homo sapiens (Human)
816.405	815.397	816.447	815.439	-0.0416	Coronin-1C (Coronin-3) (hCRNN4)	COR1C_HUMAN	Q9ULV4	0.286663	575	599	K.QEIVAEK.E	Y	38.14	7	2.6	408.728	2	15.47			109020		3	F3:3793	1	0	0	1	0	206	212		Homo sapiens (Human)
836.504	835.496	836.452	835.444	0.0523	Coronin-1A (Coronin-like protein A) (Clipin-A) (Coronin-like protein p57) (Tryptophan aspartate-containing coat protein) (TACO)	COR1A_HUMAN	P31146	0.299122	269	228	R.AVFVSEGK.I	Y	53.98	8	1.7	418.73	2	21.16	43198	23269	263970	220290	3	F3:6055	4	1	1	1	1	226	233		Homo sapiens (Human)
850.453	849.445	850.457	849.45	-0.0045	Keratin, type I cytoskeletal 19 (Cytokeratin-19) (CK-19) (Keratin-19) (K19)	K1C19_HUMAN	P08727	0.237531	39	15	R.FGPGVAFR.A	Y	74.81	8	2.7	425.733	2	44.1	57961	50343	1808900	1538400	4	F4:15095	4	1	1	1	1	25	32		Homo sapiens (Human)
915.551	914.543	915.551	914.544	-0.0004	Collagen alpha-1(XII) chain	COCA1_HUMAN	Q99715	0.296682	89	49	K.IGVLITDGK.S	Y	50.83	9	-0.4	458.279	2	42.19	23353		0	0	3	F3:14433	1	1	0	0	0	1303	1311		Homo sapiens (Human)
943.449	942.441	943.489	942.481	-0.0399	Cornulin (53 kDa putative calcium-binding protein) (53 kDa squamous epithelial-induced stress protein) (58 kDa heat shock protein) (Squamous epithelial heat shock protein 53) (Tumor-related protein)	CRNN_HUMAN	Q9UBG3	0.234369	135	112	R.ELYSYLR.S	Y	54.75	7	2	472.249	2	44.79		168700		940210	4	F4:15356	2	0	1	0	1	485	491		Homo sapiens (Human)
944.499	943.491	944.505	943.497	-0.0062	Heterogeneous nuclear ribonucleoprotein H3 (hnRNP H3) (Heterogeneous nuclear ribonucleoprotein 2H9) (hnRNP 2H9)	HNRH3_HUMAN	P31942	0.14981	296	365	K.EIAENALGK.H	Y	33.9	9	2.4	472.757	2	24.2	74334				1	F1:6691	1	1	0	0	0	68	76		Homo sapiens (Human)
945.549	944.541	945.541	944.533	0.0081	60S ribosomal protein L7a (Large ribosomal subunit protein eL8) (PLA-X polypeptide) (Surfeit locus protein 3)	RL7A_HUMAN	P62424	0.162651	192	456	K.VVNPLFEK.R	Y	60.46	8	0.1	473.274	2	44.16	165740	39916	668460	429230	2	F2:12810	4	1	1	1	1	27	34		Homo sapiens (Human)
946.449	945.441	946.485	945.477	-0.0355	40S ribosomal protein S3a (Small ribosomal subunit protein eS1) (v-fos transformation effector protein) (Fte-1)	RS3A_HUMAN	P61247	0.21536	155	220	R.EVQTNDLK.E	Y	52.1	8	0.5	473.746	2	15.41		124760	489130		3	F3:3996	2	0	1	1	0	175	182		Homo sapiens (Human)
957.549	956.541	957.548	956.54	0.0009	Staphylococcal nuclease domain-containing protein 1 (EC 3.1.31.1) (100 kDa coactivator) (EBNA2 coactivator p100) (Tudor domain-containing protein 11) (p100 co-activator)	SND1_HUMAN	Q7KZF4	0.244099	246	131	R.QINLSNIR.A	Y	56.24	8	1.6	479.278	2	37.73	27428	12523	193850		3	F3:12654	3	1	1	1	0	48	55		Homo sapiens (Human)
958.599	957.591	958.532	957.524	0.0669	Spectrin beta chain, non-erythrocytic 1 (Beta-II spectrin) (Fodrin beta chain) (Spectrin, non-erythroid beta chain 1)	SPTB2_HUMAN	Q01082	0.215194	120	47	K.INAVVETGR.R	Y	41.61	9	1.4	479.77	2	22.96			51531		3	F3:6743	1	0	0	1	0	1225	1233		Homo sapiens (Human)
959.499	958.491	959.484	958.476	0.0152	Periplakin (190 kDa paraneoplastic pemphigus antigen) (195 kDa cornified envelope precursor protein)	PEPL_HUMAN	O60437	0.233244	73	23	R.GYSYTLQK.N	Y	56.96	8	-0.3	480.245	2	26.73		38333			2	F2:7497	1	0	1	0	0	420	427		Homo sapiens (Human)
966.548	965.54	966.541	965.533	0.0068	60S ribosomal protein L24 (60S ribosomal protein L30) (Large ribosomal subunit protein eL24)	RL24_HUMAN	P83731	0.268598	327	745	K.VFQFLNAK.C	Y	68.87	8	2.1	483.775	2	53.26	64394	25161	538180	478230	3	F3:18433	4	1	1	1	1	28	35		Homo sapiens (Human)
976.448	975.44	976.449	975.441	-0.0008	Actin, cytoplasmic 2 (EC 3.6.4.-) (Gamma-actin) [Cleaved into: Actin, cytoplasmic 2, N-terminally processed]	ACTG_HUMAN	P63261	0.287298	2	101	K.AGFAGDDAPR.A	N	75.14	10	1.9	488.729	2	20.88	1831800	1533400	7901100	10696000	4	F4:5911	6	1	2	1	2	19	28		Homo sapiens (Human)
977.498	976.49	977.505	976.498	-0.0075	X-ray repair cross-complementing protein 5 (EC 3.6.4.-) (86 kDa subunit of Ku antigen) (ATP-dependent DNA helicase 2 subunit 2) (ATP-dependent DNA helicase II 80 kDa subunit) (CTC box-binding factor 85 kDa subunit) (CTC85) (CTCBF) (DNA repair protein XRCC5) (Ku80) (Ku86) (Lupus Ku autoantigen protein p86) (Nuclear factor IV) (Thyroid-lupus autoantigen) (TLAA) (X-ray repair complementing defective…	XRCC5_HUMAN	P13010	0.284772	450	318	K.EDIIQGFR.Y	Y	49.4	8	4.2	489.258	2	48.35	58656		95242	147230	1	F1:13891	3	1	0	1	1	308	315		Homo sapiens (Human)
985.448	984.44	985.484	984.476	-0.0362	Keratin, type I cytoskeletal 17 (39.1) (Cytokeratin-17) (CK-17) (Keratin-17) (K17)	K1C17_HUMAN	Q04695	0.243379	24	56	R.Q(+.98)FTSSSSIK.G	Y	37.36	9	1.3	493.246	2	20.18	92524				1	F1:5361	1	1	0	0	0	7	15	Deamidation (NQ)	Homo sapiens (Human)
986.498	985.49	986.516	985.508	-0.0178	Endoplasmic reticulum chaperone BiP (EC 3.6.4.10) (78 kDa glucose-regulated protein) (GRP-78) (Binding-immunoglobulin protein) (BiP) (Heat shock protein 70 family protein 5) (HSP70 family protein 5) (Heat shock protein family A member 5) (Immunoglobulin heavy chain-binding protein)	BIP_HUMAN	P11021	0.281767	35	7	R.LTPEEIER.M	Y	61.92	8	0.9	493.762	2	29.95	204930	70166	1130700	766150	4	F4:9471	4	1	1	1	1	533	540		Homo sapiens (Human)
1025.5	1024.49	1025.51	1024.5	-0.0096	Myosin light polypeptide 6 (17 kDa myosin light chain) (LC17) (Myosin light chain 3) (MLC-3) (Myosin light chain alkali 3) (Myosin light chain A3) (Smooth muscle and nonmuscle myosin light chain alkali 6)	MYL6_HUMAN	P60660	0.279673	122	494	K.EAFQLFDR.T	Y	63.2	8	1.5	513.257	2	57.77	159940	10901	250680	374140	4	F4:20046	4	1	1	1	1	14	21		Homo sapiens (Human)
1032.55	1031.54	1032.56	1031.55	-0.0116	Transitional endoplasmic reticulum ATPase (TER ATPase) (EC 3.6.4.6) (15S Mg(2+)-ATPase p97 subunit) (Valosin-containing protein) (VCP)	TERA_HUMAN	P55072	0.210028	57	33	K.GDDLSTAILK.Q	Y	70.12	10	7.3	516.786	2	49.32	1311600	155090	2615500	3675500	3	F3:16949	4	1	1	1	1	9	18		Homo sapiens (Human)
1033.6	1032.59	1033.56	1032.56	0.0318	Nuclear pore complex protein Nup133 (133 kDa nucleoporin) (Nucleoporin Nup133)	NU133_HUMAN	Q8WUM0	0.229166	828	960	R.NSGLVSITSR.E	Y	30.14	10	1	517.286	2	50.23			59382		3	F3:17331	1	0	0	1	0	467	476		Homo sapiens (Human)
1039.45	1038.44	1039.47	1038.46	-0.0246	182 kDa tankyrase-1-binding protein	TB182_HUMAN	Q9C0C2	0.237221	92	27	R.DEDGSTLFR.G	Y	53.95	9	2.9	520.24	2	38.26		4049.8	60021		3	F3:12884	2	0	1	1	0	210	218		Homo sapiens (Human)
1072.59	1071.59	1072.59	1071.58	0.005	Ras GTPase-activating-like protein IQGAP1 (p195)	IQGA1_HUMAN	P46940	0.290432	164	128	K.LTELGTVDPK.N	Y	58.19	10	0.4	536.798	2	35.54	15623	8580.2	63168		3	F3:11805	3	1	1	1	0	1466	1475		Homo sapiens (Human)
1073.49	1072.49	1073.52	1072.51	-0.0215	Transketolase (TK) (EC 2.2.1.1)	TKT_HUMAN	P29401	0.292282	168	158	K.N(+.98)STFSEIFK.K	Y	30.17	9	14.1	537.269	2	53.69				353390	4	F4:18916	1	0	0	0	1	344	352	Deamidation (NQ)	Homo sapiens (Human)
1105.59	1104.59	1105.6	1104.59	-0.0076	Sodium/potassium-transporting ATPase subunit alpha-1 (Na(+)/K(+) ATPase alpha-1 subunit) (EC 7.2.2.13) (Sodium pump subunit alpha-1)	AT1A1_HUMAN	P05023	0.276991	143	61	K.TSATWLALSR.I	Y	51.62	10	3	553.305	2	54.15			73589		3	F3:18757	1	0	0	1	0	414	423		Homo sapiens (Human)
1106.49	1105.49	1106.52	1105.51	-0.0221	Heterogeneous nuclear ribonucleoprotein K (hnRNP K) (Transformation up-regulated nuclear protein) (TUNP)	HNRPK_HUMAN	P61978	0.264825	63	126	R.NTDEMVELR.I	Y	72.82	9	1.7	553.762	2	36.1			318220	265530	4	F4:11958	2	0	0	1	1	38	46		Homo sapiens (Human)
1127.49	1126.48	1127.47	1126.46	0.0241	Keratin, type I cytoskeletal 13 (Cytokeratin-13) (CK-13) (Keratin-13) (K13)	K1C13_HUMAN	P13646	0.268603	1	30	R.EQ(+.98)YEAMAER.N	Y	52.13	9	0.3	564.237	2	24.94				66442	4	F4:7557	1	0	0	0	1	279	287	Deamidation (NQ)	Homo sapiens (Human)
1188.54	1187.53	1188.54	1187.53	0.0031	Protein disulfide-isomerase A3 (EC 5.3.4.1) (58 kDa glucose-regulated protein) (58 kDa microsomal protein) (p58) (Disulfide isomerase ER-60) (Endoplasmic reticulum resident protein 57) (ER protein 57) (ERp57) (Endoplasmic reticulum resident protein 60) (ER protein 60) (ERp60)	PDIA3_HUMAN	P30101	0.280649	47	3	K.FVM(+15.99)QEEFSR.D	Y	42.07	9	8.2	594.776	2	35.71			116140	112450	3	F3:11799	3	0	0	2	1	336	344	Oxidation (M)	Homo sapiens (Human)
1191.54	1190.53	1191.51	1190.51	0.0261	Nardilysin (EC 3.4.24.61) (N-arginine dibasic convertase) (NRD convertase) (NRD-C) (Nardilysin convertase)	NRDC_HUMAN	O43847	0.289217	1473	3523	R.LGADESEEEGR.R	Y	34.9	11	4.5	596.263	2	16.24	17298			88777	1	F1:3863	2	1	0	0	1	81	91		Homo sapiens (Human)
1192.59	1191.58	1192.58	1191.58	0.0041	6-phosphogluconate dehydrogenase, decarboxylating (EC 1.1.1.44)	6PGD_HUMAN	P52209	0.299161	294	405	K.AGQAVDDFIEK.L	Y	50.49	11	2.4	596.797	2	42	25769	6351.5	0	0	2	F2:12212	2	1	1	0	0	77	87		Homo sapiens (Human)
1198.74	1197.73	1198.71	1197.7	0.0331	Actin, cytoplasmic 2 (EC 3.6.4.-) (Gamma-actin) [Cleaved into: Actin, cytoplasmic 2, N-terminally processed]	ACTG_HUMAN	P63261	0.187255	2	101	R.AVFPSIVGRPR.H	N	75.34	11	4.9	400.242	3	44.39	4753000	266610	11209000	18260000	3	F3:15237	6	1	1	2	2	29	39		Homo sapiens (Human)
1199.64	1198.63	1199.64	1198.63	0.0006	RelA-associated inhibitor (Inhibitor of ASPP protein) (Protein iASPP) (NFkB-interacting protein 1) (PPP1R13B-like protein)	IASPP_HUMAN	Q8WUF5	0.171209	572	282	R.SLGSAGPSGTLPR.S	Y	33.1	13	-0.1	600.322	2	33.26			94974		3	F3:10892	1	0	0	1	0	332	344		Homo sapiens (Human)
1200.69	1199.68	1200.7	1199.69	-0.0062	Myosin light chain 1/3, skeletal muscle isoform (MLC1/MLC3) (MLC1F/MLC3F) (Myosin light chain alkali 1/2) (Myosin light chain A1/A2)	MYL1_HUMAN	P05976	0.222206	784	784	K.ITLSQVGDVLR.A	Y	37.9	11	3.4	600.853	2	66.51		2230.6			2	F2:17175	1	0	1	0	0	70	80		Homo sapiens (Human)
1201.59	1200.58	1201.6	1200.59	-0.0108	Nucleosome assembly protein 1-like 4 (Nucleosome assembly protein 2) (NAP-2)	NP1L4_HUMAN	Q99733	0.261746	511	462	K.LTDQVMQNPR.V	Y	68.78	10	0.6	601.304	2	27.41		8198.6	237250	179410	2	F2:7711	3	0	1	1	1	27	36		Homo sapiens (Human)
1203.54	1202.53	1203.54	1202.53	0.0009	Non-histone chromosomal protein HMG-14 (High mobility group nucleosome-binding domain-containing protein 1)	HMGN1_HUMAN	P05114	0.278297	645	1202	K.EDLPAEN(+.98)GETK.T	Y	44.61	11	2.2	602.274	2	22.24				155250	4	F4:6422	1	0	0	0	1	72	82	Deamidation (NQ)	Homo sapiens (Human)
1212.54	1211.53	1212.55	1211.55	-0.0157	Keratin, type II cytoskeletal 6A (Cytokeratin-6A) (CK-6A) (Cytokeratin-6D) (CK-6D) (Keratin-6A) (K6A) (Type-II keratin Kb6) (allergen Hom s 5)	K2C6A_HUMAN	P02538	0.299654	11	42	R.AEAESWYQTK.Y	N	79.41	10	0.5	606.78	2	29.95	1083600	50395	460510	1110100	4	F4:9470	4	1	1	1	1	350	359		Homo sapiens (Human)
1214.64	1213.63	1214.64	1213.63	0	Protein PAXX (Paralog of XRCC4 and XLF) (XRCC4-like small protein)	PAXX_HUMAN	Q9BUH6	0.294968	2013	3652	R.LAAAEETAVSPR.K	Y	30.8	12	0.8	607.823	2	28.32				11608	4	F4:8887	1	0	0	0	1	139	150		Homo sapiens (Human)
1215.54	1214.53	1215.52	1214.51	0.0177	Keratin, type II cytoskeletal 4 (Cytokeratin-4) (CK-4) (Keratin-4) (K4) (Type-II keratin Kb4)	K2C4_HUMAN	P19013	0.261432	18	20	K.TM(+15.99)QDSVEDFK.T	Y	64.23	10	1.8	608.265	2	26.31		148520		277980	2	F2:7323	3	0	2	0	1	215	224	Oxidation (M)	Homo sapiens (Human)
1220.64	1219.63	1220.65	1219.64	-0.0081	Splicing factor, proline- and glutamine-rich (100 kDa DNA-pairing protein) (hPOMp100) (DNA-binding p52/p100 complex, 100 kDa subunit) (Polypyrimidine tract-binding protein-associated-splicing factor) (PSF) (PTB-associated-splicing factor)	SFPQ_HUMAN	P23246	0.24006	80	55	K.LAQKNPMYQK.E	Y	35.39	10	2.2	407.554	3	16.1				179130	4	F4:3998	1	0	0	0	1	463	472		Homo sapiens (Human)
1221.69	1220.68	1221.66	1220.65	0.029	Collagen alpha-2(I) chain (Alpha-2 type I collagen)	CO1A2_HUMAN	P08123	0.281517	79	120	R.GLPGSPGNIGPAGK.E	Y	33.51	14	-2.2	611.332	2	45.64			233330		3	F3:16218	1	0	0	1	0	451	464		Homo sapiens (Human)
1228.59	1227.58	1228.62	1227.61	-0.0303	Myosin regulatory light chain 12A (Epididymis secretory protein Li 24) (HEL-S-24) (MLC-2B) (Myosin RLC) (Myosin regulatory light chain 2, nonsarcomeric) (Myosin regulatory light chain MRLC3)	ML12A_HUMAN	P19105	0.290649	354	502	K.LNGTDPEDVIR.N	N	44.58	11	2.4	614.813	2	42.34	92411				1	F1:12182	1	1	0	0	0	93	103		Homo sapiens (Human)
1229.64	1228.63	1229.64	1228.63	-0.0007	Catenin alpha-1 (Alpha E-catenin) (Cadherin-associated protein) (Renal carcinoma antigen NY-REN-13)	CTNA1_HUMAN	P35221	0.29922	358	152	K.EELVAAVEDVR.K	Y	52.74	11	11.5	615.329	2	53.9	14935		29306		3	F3:18843	2	1	0	1	0	88	98		Homo sapiens (Human)
1231.59	1230.58	1231.59	1230.58	-0.0048	Moesin (Membrane-organizing extension spike protein)	MOES_HUMAN	P26038	0.280428	69	82	K.AQQELEEQTR.R	Y	79.79	10	-2.5	616.298	2	14.67	217480	39698	335970	482900	4	F4:3945	5	1	1	1	2	361	370		Homo sapiens (Human)
1234.59	1233.58	1234.6	1233.59	-0.0119	Heterogeneous nuclear ribonucleoprotein A3 (hnRNP A3)	ROA3_HUMAN	P51991	0.294691	103	343	K.IETIEVMEDR.Q	Y	72.36	10	2.9	617.805	2	48.17	203180		580400	701670	3	F3:16604	3	1	0	1	1	152	161		Homo sapiens (Human)
1237.59	1236.58	1237.57	1236.56	0.0169	Interferon regulatory factor 4 (IRF-4) (Lymphocyte-specific interferon regulatory factor) (LSIRF) (Multiple myeloma oncogene 1) (NF-EM5)	IRF4_HUMAN	Q15306	0.281946	2021	3705	K.SNDFEELVER.S	Y	30.23	10	9.8	619.294	2	53.65				33780	4	F4:18595	1	0	0	0	1	104	113		Homo sapiens (Human)
1242.69	1241.68	1242.68	1241.67	0.0065	60S ribosomal protein L22 (EBER-associated protein) (EAP) (Epstein-Barr virus small RNA-associated protein) (Heparin-binding protein HBp15) (Large ribosomal subunit protein eL22)	RL22_HUMAN	P35268	0.283551	411	951	K.AGNLGGGVVTIER.S	Y	85.91	13	1.4	621.845	2	42.62	133910	19764	528610	459090	4	F4:14517	4	1	1	1	1	53	65		Homo sapiens (Human)
1243.59	1242.58	1243.57	1242.57	0.0123	KH domain-containing RNA-binding protein QKI (Protein quaking) (Hqk) (HqkI)	QKI_HUMAN	Q96PU8	0.294207	1020	1029	K.EYPDFNFVGR.I	Y	49.37	10	1.9	622.292	2	63.51				46180	4	F4:21954	1	0	0	0	1	92	101		Homo sapiens (Human)
1255.59	1254.58	1255.61	1254.6	-0.0197	Alpha-actinin-4 (Non-muscle alpha-actinin 4)	ACTN4_HUMAN	O43707	0.279167	90	45	R.DYETATLSDIK.A	Y	77.81	11	3.2	628.308	2	49.74	0			215780	4	F4:17300	1	0	0	0	1	440	450		Homo sapiens (Human)
1267.59	1266.58	1267.61	1266.61	-0.027	Cytotoxic granule associated RNA binding protein TIA1 (Nucleolysin TIA-1 isoform p40) (RNA-binding protein TIA-1) (T-cell-restricted intracellular antigen-1) (TIA-1) (p40-TIA-1)	TIA1_HUMAN	P31483	0.299075	1945	3302	K.DTSSSTVVSTQR.S	Y	51.73	12	6.6	634.314	2	18.85			193610		3	F3:4863	1	0	0	1	0	90	101		Homo sapiens (Human)
1270.59	1269.58	1270.58	1269.58	0.0011	Keratin, type II cytoskeletal 4 (Cytokeratin-4) (CK-4) (Keratin-4) (K4) (Type-II keratin Kb4)	K2C4_HUMAN	P19013	0.257128	18	20	R.GAFSSVSMSGGAGR.C	Y	79.98	14	1	635.797	2	34.77			91520	2357800	4	F4:11397	3	0	0	1	2	28	41		Homo sapiens (Human)
1291.59	1290.58	1291.58	1290.58	0.0004	Heterogeneous nuclear ribonucleoprotein U (hnRNP U) (GRIP120) (Nuclear p120 ribonucleoprotein) (Scaffold-attachment factor A) (SAF-A) (p120) (pp120)	HNRPU_HUMAN	Q00839	0.297923	87	153	R.GYFEYIEENK.Y	Y	81.53	10	2.3	646.297	2	54.15	64191			130080	4	F4:18853	2	1	0	0	1	256	265		Homo sapiens (Human)
1316.63	1315.63	1316.63	1315.63	0.0007	Mitochondrial proton/calcium exchanger protein (Electroneutral mitochondrial K(+)/H(+)exchanger) (KHE) (Leucine zipper-EF-hand-containing transmembrane protein 1)	LETM1_HUMAN	O95202	0.282498	1141	2257	K.VAEVEGEQVDNK.A	Y	54.6	12	-1.9	658.819	2	20.55			106920		3	F3:5815	1	0	0	1	0	452	463		Homo sapiens (Human)
1317.68	1316.68	1317.67	1316.66	0.019	Extracellular matrix protein 1 (Secretory component p85)	ECM1_HUMAN	Q16610	0.274518	419	429	R.NVALVSGDTENAK.G	Y	63.31	13	2	659.337	2	27.99		29637		70007	2	F2:7893	2	0	1	0	1	506	518		Homo sapiens (Human)
1319.63	1318.63	1319.63	1318.62	0.0075	Leucine-rich repeat flightless-interacting protein 1 (LRR FLII-interacting protein 1) (GC-binding factor 2) (TAR RNA-interacting protein)	LRRF1_HUMAN	Q32MZ4	0.274961	441	224	K.AMVSNAQLDNEK.T	N	64.45	12	-0.4	660.316	2	25.49			46837		3	F3:7779	1	0	0	1	0	174	185		Homo sapiens (Human)
1320.68	1319.68	1320.69	1319.68	-0.0071	Glutathione S-transferase omega-1 (GSTO-1) (EC 2.5.1.18) (Glutathione S-transferase omega 1-1) (GSTO 1-1) (Glutathione-dependent dehydroascorbate reductase) (EC 1.8.5.1) (Monomethylarsonic acid reductase) (MMA(V) reductase) (EC 1.20.4.2) (S-(Phenacyl)glutathione reductase) (SPG-R)	GSTO1_HUMAN	P78417	0.288529	1727	2484	K.GSAPPGPVPEGSIR.I	Y	42.9	14	0.1	660.849	2	35.49			176340		3	F3:11752	1	0	0	1	0	12	25		Homo sapiens (Human)
1321.58	1320.58	1321.62	1320.61	-0.0337	ATPase family AAA domain-containing protein 3A	ATD3A_HUMAN	Q9NVI7	0.25551	1248	1074	K.WSNFDPTGLER.A	Y	35.5	11	5.8	661.316	2	57.69				24488	4	F4:20034	1	0	0	0	1	47	57		Homo sapiens (Human)
1322.63	1321.63	1322.63	1321.62	0.0013	Nucleolin (Protein C23)	NUCL_HUMAN	P19338	0.297831	53	71	K.GLSEDTTEETLK.E	Y	82.86	12	1.4	661.821	2	32.6	0	93860	1018900	801730	4	F4:10538	3	0	1	1	1	578	589		Homo sapiens (Human)
1324.58	1323.58	1324.6	1323.59	-0.0126	Peptidyl-prolyl cis-trans isomerase FKBP10 (PPIase FKBP10) (EC 5.2.1.8) (65 kDa FK506-binding protein) (65 kDa FKBP) (FKBP-65) (FK506-binding protein 10) (FKBP-10) (Immunophilin FKBP65) (Rotamase)	FKB10_HUMAN	Q96AY3	0.215944	1397	3027	K.TIGDMFQNQDR.N	Y	43.61	11	1.7	662.802	2	44.34			13209	21981	3	F3:15259	2	0	0	1	1	546	556		Homo sapiens (Human)
1325.63	1324.63	1325.63	1324.63	-0.0007	High mobility group protein HMGI-C (High mobility group AT-hook protein 2)	HMGA2_HUMAN	P52926	0.145478	701	1505	K.QQQEPTGEPSPK.R	Y	72.92	12	0.5	663.321	2	15.2	10406		105750		3	F3:3650	2	1	0	1	0	35	46		Homo sapiens (Human)
1326.68	1325.68	1326.69	1325.69	-0.0114	Stathmin (Leukemia-associated phosphoprotein p18) (Metablastin) (Oncoprotein 18) (Op18) (Phosphoprotein p19) (pp19) (Prosolin) (Protein Pr22) (pp17)	STMN1_HUMAN	P16949	0.144569	311	479	K.ESVPEFPLSPPK.K	Y	74.83	12	7.1	663.855	2	60.98	216400		1629700		3	F3:21657	3	1	0	2	0	30	41		Homo sapiens (Human)
1327.73	1326.73	1327.75	1326.74	-0.0155	Metastasis-associated protein MTA2 (Metastasis-associated 1-like 1) (MTA1-L1 protein) (p53 target protein in deacetylase complex)	MTA2_HUMAN	O94776	0.173906	754	629	R.RPYAPINANAIK.A	Y	29.93	12	-12.4	443.249	3	31.75				57230	4	F4:10201	1	0	0	0	1	481	492		Homo sapiens (Human)
1328.63	1327.63	1328.64	1327.64	-0.0115	Chloride intracellular channel protein 1 (Chloride channel ABP) (Nuclear chloride ion channel 27) (NCC27) (Regulatory nuclear chloride ion channel protein) (hRNCC)	CLIC1_HUMAN	O00299	0.205024	455	613	K.NSNPALNDNLEK.G	Y	50.45	12	-0.5	664.825	2	27.57		6782.9	140670	155880	2	F2:7768	3	0	1	1	1	120	131		Homo sapiens (Human)
1332.68	1331.68	1332.69	1331.68	-0.0055	40S ribosomal protein S15 (RIG protein) (Small ribosomal subunit protein uS19)	RS15_HUMAN	P62841	0.297028	581	981	K.HGRPGIGATHSSR.F	Y	86.31	13	6	333.929	4	12.66	23354	2252.2	0	49605	4	F4:2592	3	1	1	0	1	128	140		Homo sapiens (Human)
1333.73	1332.73	1333.68	1332.67	0.0544	Vigilin (High density lipoprotein-binding protein) (HDL-binding protein)	VIGLN_HUMAN	Q00341	0.282039	384	145	R.LVGEIMQETGTR.I	Y	57.85	12	3	667.345	2	45.29			51707	0	3	F3:15472	1	0	0	1	0	244	255		Homo sapiens (Human)
1334.63	1333.63	1334.63	1333.63	-0.001	Clathrin heavy chain 1 (Clathrin heavy chain on chromosome 17) (CLH-17)	CLH1_HUMAN	Q00610	0.263698	195	100	K.IYIDSNNNPER.F	Y	75.9	11	1.3	667.821	2	28.06	41618	15667	245590	0	4	F4:8771	3	1	1	1	0	882	892		Homo sapiens (Human)
1335.68	1334.68	1335.7	1334.69	-0.0152	Tubulin beta chain (Tubulin beta-5 chain)	TBB5_HUMAN	P07437	0.291863	25	94	R.IM(+15.99)NTFSVVPSPK.V	N	62.56	12	-1.8	668.351	2	52.04	297970	12950	457260	368010	1	F1:14913	4	1	1	1	1	163	174	Oxidation (M)	Homo sapiens (Human)
1336.58	1335.58	1336.61	1335.61	-0.0303	Annexin A11 (56 kDa autoantigen) (Annexin XI) (Annexin-11) (Calcyclin-associated annexin 50) (CAP-50)	ANX11_HUMAN	P50995	0.297919	735	708	R.DAQELYAAGENR.L	Y	51.05	12	-1.2	668.809	2	32.55				88757	4	F4:10573	1	0	0	0	1	360	371		Homo sapiens (Human)
1337.63	1336.63	1337.64	1336.63	-0.0041	Band 4.1-like protein 2 (Erythrocyte membrane protein band 4.1-like 2) (Generally expressed protein 4.1) (4.1G)	E41L2_HUMAN	O43491	0.265794	438	203	K.TEMVTISDASQR.T	Y	31.57	12	-0.3	669.322	2	35.65			43656		3	F3:11837	1	0	0	1	0	875	886		Homo sapiens (Human)
1341.68	1340.68	1341.68	1340.68	-0.0012	Protein disulfide-isomerase A3 (EC 5.3.4.1) (58 kDa glucose-regulated protein) (58 kDa microsomal protein) (p58) (Disulfide isomerase ER-60) (Endoplasmic reticulum resident protein 57) (ER protein 57) (ERp57) (Endoplasmic reticulum resident protein 60) (ER protein 60) (ERp60)	PDIA3_HUMAN	P30101	0.261765	47	3	R.GFPTIYFSPANK.K	Y	88.54	12	0.1	671.346	2	67.6	59999		334250	0	4	F4:23284	2	1	0	1	0	449	460		Homo sapiens (Human)
1342.58	1341.58	1342.58	1341.57	0.0067	60S ribosomal protein L3 (HIV-1 TAR RNA-binding protein B) (TARBP-B) (Large ribosomal subunit protein uL3)	RL3_HUMAN	P39023	0.255218	128	185	K.NNASTDYDLSDK.S	Y	80.46	12	1.2	671.792	2	24.38	70222	19054	266150	161570	3	F3:7312	4	1	1	1	1	301	312		Homo sapiens (Human)
1343.63	1342.63	1343.63	1342.62	0.0065	Myosin-9 (Cellular myosin heavy chain, type A) (Myosin heavy chain 9) (Myosin heavy chain, non-muscle IIa) (Non-muscle myosin heavy chain A) (NMMHC-A) (Non-muscle myosin heavy chain IIa) (NMMHC II-a) (NMMHC-IIA)	MYH9_HUMAN	P35579	0.264692	9	10	K.HEAMITDLEER.L	Y	73.05	11	2.9	448.548	3	36.28			144060		3	F3:12152	1	0	0	1	0	1025	1035		Homo sapiens (Human)
1347.68	1346.68	1347.69	1346.69	-0.0112	Glucosidase 2 subunit beta (80K-H protein) (Glucosidase II subunit beta) (Protein kinase C substrate 60.1 kDa protein heavy chain) (PKCSH)	GLU2B_HUMAN	P14314	0.194796	243	159	K.KSLEDQVEMLR.T	Y	40.6	11	3	449.904	3	46.32			55395		3	F3:15948	1	0	0	1	0	167	177		Homo sapiens (Human)
1348.73	1347.72	1348.75	1347.74	-0.0169	60S ribosomal protein L24 (60S ribosomal protein L30) (Large ribosomal subunit protein eL24)	RL24_HUMAN	P83731	0.215752	327	745	R.QINWTVLYRR.K	Y	59.81	10	2.5	450.255	3	55.46			62171	87144	4	F4:19299	2	0	0	1	1	48	57		Homo sapiens (Human)
1349.63	1348.62	1349.63	1348.63	-0.0017	Vinculin (Metavinculin) (MV)	VINC_HUMAN	P18206	0.228032	107	53	R.EVENSEDPKFR.E	Y	51.62	11	2.9	450.55	3	19.02				50013	4	F4:5172	1	0	0	0	1	770	780		Homo sapiens (Human)
1350.68	1349.67	1350.69	1349.68	-0.0057	Keratin, type I cytoskeletal 9 (Cytokeratin-9) (CK-9) (Keratin-9) (K9)	K1C9_HUMAN	P35527	0.259772	8	5	K.IGLGGRGGSGGSYGR.G	Y	61.17	15	2	450.901	3	19.79		363590		0	2	F2:5060	1	0	1	0	0	473	487		Homo sapiens (Human)
1354.73	1353.72	1354.73	1353.73	-0.001	Myosin light polypeptide 6 (17 kDa myosin light chain) (LC17) (Myosin light chain 3) (MLC-3) (Myosin light chain alkali 3) (Myosin light chain A3) (Smooth muscle and nonmuscle myosin light chain alkali 6)	MYL6_HUMAN	P60660	0.291041	122	494	R.ALGQNPTNAEVLK.V	Y	92.28	13	1.7	677.871	2	37.27	313430	36845	662310	712880	4	F4:12399	4	1	1	1	1	38	50		Homo sapiens (Human)
1355.63	1354.62	1355.66	1354.65	-0.0235	Protein phosphatase 1 regulatory subunit 12C (Protein phosphatase 1 myosin-binding subunit of 85 kDa) (Protein phosphatase 1 myosin-binding subunit p85)	PP12C_HUMAN	Q9BZL4	0.299543	1217	1143	R.VPGVENSDSPAQR.A	Y	77.62	13	-1.7	678.33	2	22.39			46195	0	3	F3:6554	1	0	0	1	0	596	608		Homo sapiens (Human)
1356.68	1355.67	1356.71	1355.7	-0.0231	60S ribosomal protein L10a (CSA-19) (Large ribosomal subunit protein uL1) (Neural precursor cell expressed developmentally down-regulated protein 6) (NEDD-6)	RL10A_HUMAN	P62906	0.273017	541	654	K.YDAFLASESLIK.Q	Y	86.74	12	2	678.857	2	70.98	63146			161940	4	F4:24330	2	1	0	0	1	107	118		Homo sapiens (Human)
1363.73	1362.72	1363.76	1362.75	-0.0304	Talin-1	TLN1_HUMAN	Q9Y490	0.268247	58	13	K.AGFLDLKDFLPK.E	Y	37.56	12	-3.1	682.383	2	85.74			4109.8		3	F3:28150	1	0	0	1	0	257	268		Homo sapiens (Human)
1364.63	1363.62	1364.62	1363.61	0.0164	Chloride channel CLIC-like protein 1 (Mid-1-related chloride channel protein 1)	CLCC1_HUMAN	Q96S66	0.263242	744	767	R.GQ(+.98)MGPTEQGPYAK.T	Y	29.57	13	12.4	682.82	2	24.65			54497		3	F3:7468	1	0	0	1	0	402	414	Deamidation (NQ)	Homo sapiens (Human)
1365.68	1364.67	1365.67	1364.66	0.017	Plectin (PCN) (PLTN) (Hemidesmosomal protein 1) (HD1) (Plectin-1)	PLEC_HUMAN	Q15149	0.276943	5	8	R.QEELYSELQAR.E	Y	58.12	11	1.6	683.337	2	45.54	190290				1	F1:13076	1	1	0	0	0	3358	3368		Homo sapiens (Human)
1370.63	1369.62	1370.61	1369.6	0.0245	Desmocollin-2 (Cadherin family member 2) (Desmocollin-3) (Desmosomal glycoprotein II) (Desmosomal glycoprotein III)	DSC2_HUMAN	Q02487	0.27962	631	660	K.EN(+.98)AEVGTTSNGYK.A	Y	38.09	13	16.6	685.818	2	17.64			28137		3	F3:4682	1	0	0	1	0	482	494	Deamidation (NQ)	Homo sapiens (Human)
1371.68	1370.67	1371.67	1370.66	0.0164	Annexin A4 (35-beta calcimedin) (Annexin IV) (Annexin-4) (Carbohydrate-binding protein p33/p41) (Chromobindin-4) (Endonexin I) (Lipocortin IV) (P32.5) (PP4-X) (Placental anticoagulant protein II) (PAP-II) (Protein II)	ANXA4_HUMAN	P09525	0.287731	249	341	R.ISQTYQQQYGR.S	Y	79.42	11	-0.3	686.336	2	21.6		7338.3	144800		3	F3:6226	2	0	1	1	0	124	134		Homo sapiens (Human)
1377.68	1376.67	1377.7	1376.69	-0.0164	Microtubule-associated protein 4 (MAP-4)	MAP4_HUMAN	P27816	0.261284	172	40	K.TTTAAAVASTGPSSR.S	Y	88.08	15	-0.4	689.352	2	20.46	100130	18804	253460	264360	4	F4:5770	4	1	1	1	1	810	824		Homo sapiens (Human)
1378.73	1377.72	1378.73	1377.73	-0.002	Keratin, type II cytoskeletal 6A (Cytokeratin-6A) (CK-6A) (Cytokeratin-6D) (CK-6D) (Keratin-6A) (K6A) (Type-II keratin Kb6) (allergen Hom s 5)	K2C6A_HUMAN	P02538	0.271983	11	42	K.RTAAENEFVTLK.K	N	56.45	12	0.1	460.249	3	34.69		33455			2	F2:10112	1	0	1	0	0	260	271		Homo sapiens (Human)
1379.63	1378.62	1379.62	1378.61	0.0085	Catenin beta-1 (Beta-catenin)	CTNB1_HUMAN	P35222	0.268869	463	315	R.TMQNTNDVETAR.C	Y	78.66	12	2	690.316	2	17.76	19480	2381		96962	4	F4:4704	3	1	1	0	1	201	212		Homo sapiens (Human)
1389.68	1388.67	1389.68	1388.67	0.0047	Drebrin-like protein (Cervical SH3P7) (Cervical mucin-associated protein) (Drebrin-F) (HPK1-interacting protein of 55 kDa) (HIP-55) (SH3 domain-containing protein 7)	DBNL_HUMAN	Q9UJU6	0.292022	282	255	R.TWEQQQEVVSR.N	Y	76.99	11	0.9	695.342	2	30.9	79770	4368.4	114240	231710	4	F4:9854	5	2	1	1	1	236	246		Homo sapiens (Human)
1399.73	1398.72	1399.73	1398.72	0.0006	Golgin subfamily A member 2 (130 kDa cis-Golgi matrix protein) (GM130) (GM130 autoantigen) (Golgin-95)	GOGA2_HUMAN	Q08379	0.283632	1281	1190	R.LEAATQQNQQLR.A	Y	74.81	12	0.1	700.368	2	21.25				21577	4	F4:6073	1	0	0	0	1	675	686		Homo sapiens (Human)
1400.63	1399.62	1400.63	1399.63	-0.0033	Peptidyl-prolyl cis-trans isomerase NIMA-interacting 4 (EC 5.2.1.8) (Parvulin-14) (Par14) (hPar14) (Parvulin-17) (Par17) (hPar17) (Peptidyl-prolyl cis-trans isomerase Pin4) (PPIase Pin4) (Peptidyl-prolyl cis/trans isomerase EPVH) (hEPVH) (Rotamase Pin4)	PIN4_HUMAN	Q9Y237	0.288399	1199	3298	R.FNEVAAQYSEDK.A	Y	52.3	12	1.9	700.821	2	31.9			85346	0	3	F3:10376	1	0	0	1	0	64	75		Homo sapiens (Human)
1401.68	1400.67	1401.7	1400.69	-0.0174	Sciellin	SCEL_HUMAN	O95171	0.297931	121	57	R.NNQSQDLDNLIK.V	Y	64.25	12	1.2	701.353	2	46.95		7062.2		234700	4	F4:16181	2	0	1	0	1	521	532		Homo sapiens (Human)
1408.73	1407.72	1408.74	1407.73	-0.0063	Cell surface glycoprotein MUC18 (Cell surface glycoprotein P1H12) (Melanoma cell adhesion molecule) (Melanoma-associated antigen A32) (Melanoma-associated antigen MUC18) (S-endo 1 endothelial-associated antigen) (CD antigen CD146)	MUC18_HUMAN	P43121	0.273041	838	914	R.EVTVPVFYPTEK.V	Y	57	12	1.5	704.873	2	65.07			65823		3	F3:22222	1	0	0	1	0	240	251		Homo sapiens (Human)
1428.68	1427.67	1428.68	1427.67	0.0031	Cytochrome c	CYC_HUMAN	P99999	0.299642	807	1033	K.TGQAPGYSYTAANK.N	Y	47.5	14	3.4	714.844	2	23.49	0		52207		1	F1:6455	1	0	0	1	0	41	54		Homo sapiens (Human)
1430.63	1429.62	1430.63	1429.62	0.0029	Cytochrome c oxidase subunit 4 isoform 1, mitochondrial (Cytochrome c oxidase polypeptide IV) (Cytochrome c oxidase subunit IV isoform 1) (COX IV-1)	COX41_HUMAN	P13073	0.291025	870	1004	K.SEDFSLPAYMDR.R	Y	53.2	12	2	715.818	2	64.39			56910	21672	4	F4:22238	2	0	0	1	1	30	41		Homo sapiens (Human)
1434.68	1433.67	1434.7	1433.69	-0.0186	Profilin-2 (Profilin II)	PROF2_HUMAN	P35080	0.298873	1005	2253	K.SQGGEPTYNVAVGR.A	Y	75.84	14	0.7	717.853	2	33.45	78048		63667	0	4	F4:10896	2	1	0	1	0	92	105		Homo sapiens (Human)
1437.68	1436.67	1437.69	1436.68	-0.0104	Keratin, type I cytoskeletal 15 (Cytokeratin-15) (CK-15) (Keratin-15) (K15)	K1C15_HUMAN	P19012	0.298424	46	91	K.EVASNTEMIQTSK.T	Y	66.87	13	1	719.349	2	27.75	96547	17593	75611	0	2	F2:7823	3	1	1	1	0	307	319		Homo sapiens (Human)
1460.63	1459.62	1460.67	1459.67	-0.0451	Annexin A2 (Annexin II) (Annexin-2) (Calpactin I heavy chain) (Calpactin-1 heavy chain) (Chromobindin-8) (Lipocortin II) (Placental anticoagulant protein IV) (PAP-IV) (Protein I) (p36)	ANXA2_HUMAN	P07355	0.276901	44	72	K.SYSPYDMLESIR.K	Y	67.63	12	2.1	730.841	2	76.51	18682			56629	4	F4:26032	2	1	0	0	1	234	245		Homo sapiens (Human)
1466.63	1465.62	1466.64	1465.63	-0.0119	S-phase kinase-associated protein 1 (Cyclin-A/CDK2-associated protein p19) (p19A) (Organ of Corti protein 2) (OCP-2) (Organ of Corti protein II) (OCP-II) (RNA polymerase II elongation factor-like protein) (SIII) (Transcription elongation factor B polypeptide 1-like) (p19skp1)	SKP1_HUMAN	P63208	0.285148	1026	3251	K.NDFTEEEEAQVR.K	Y	75.42	12	2.1	733.825	2	36.34	32308		162160		3	F3:12139	2	1	0	1	0	143	154		Homo sapiens (Human)
1467.68	1466.67	1467.68	1466.67	-0.0009	Kinesin light chain 1 (KLC 1)	KLC1_HUMAN	Q07866	0.278583	804	848	K.FEAAETLEEAAMR.S	Y	52.42	13	3.1	734.345	2	60.87			17696	0	3	F3:20973	1	0	0	1	0	480	492		Homo sapiens (Human)
1475.78	1474.77	1475.79	1474.78	-0.0088	Keratin, type II cytoskeletal 1 (67 kDa cytokeratin) (Cytokeratin-1) (CK-1) (Hair alpha protein) (Keratin-1) (K1) (Type-II keratin Kb1)	K2C1_HUMAN	P04264	0.193919	7	9	R.FLEQQNQVLQTK.W	N	86.47	12	1.7	738.398	2	42.14	411310	392860	577260	1022800	4	F4:14335	5	1	2	1	1	200	211		Homo sapiens (Human)
1476.83	1475.82	1476.82	1475.81	0.0096	Vinculin (Metavinculin) (MV)	VINC_HUMAN	P18206	0.260556	107	53	K.LLAVAATAPPDAPNR.E	Y	68.39	15	2.1	738.914	2	47.84				16923	4	F4:16530	1	0	0	0	1	608	622		Homo sapiens (Human)
1477.73	1476.72	1477.73	1476.72	-0.0057	Tenascin (TN) (Cytotactin) (GMEM) (GP 150-225) (Glioma-associated-extracellular matrix antigen) (Hexabrachion) (JI) (Myotendinous antigen) (Neuronectin) (Tenascin-C) (TN-C)	TENA_HUMAN	P24821	0.275601	48	14	R.EEFWLGLDNLNK.I	Y	54	12	1.9	493.25	3	80.7	17832			6068.4	4	F4:27198	2	1	0	0	1	2052	2063		Homo sapiens (Human)
1478.78	1477.77	1478.76	1477.75	0.0168	Lipolysis-stimulated lipoprotein receptor (Angulin-1)	LSR_HUMAN	Q86X29	0.290475	629	466	R.SSSAGGQGSYVPLLR.D	Y	69.14	15	2.3	739.885	2	51.55			179210		3	F3:17844	2	0	0	2	0	363	377		Homo sapiens (Human)
1479.68	1478.67	1479.7	1478.69	-0.0196	Matrin-3	MATR3_HUMAN	P43243	0.285459	77	59	R.DLDELSRYPEDK.I	Y	50.47	12	2.9	493.905	3	42.3			246800	241170	4	F4:14414	2	0	0	1	1	121	132		Homo sapiens (Human)
1481.78	1480.77	1481.78	1480.77	0.0019	Catenin beta-1 (Beta-catenin)	CTNB1_HUMAN	P35222	0.224956	463	315	R.NEGVATYAAAVLFR.M	Y	47.39	14	1.6	741.392	2	78.63				52780	4	F4:26574	1	0	0	0	1	648	661		Homo sapiens (Human)
1482.68	1481.67	1482.7	1481.69	-0.024	Keratin, type I cytoskeletal 19 (Cytokeratin-19) (CK-19) (Keratin-19) (K19)	K1C19_HUMAN	P08727	0.263404	39	15	R.SQYEVMAEQNRK.D	Y	79.59	12	0.5	494.905	3	19.43			593380	330270	3	F3:5360	3	0	0	2	1	254	265		Homo sapiens (Human)
1483.73	1482.72	1483.72	1482.71	0.009	Protein disulfide-isomerase A6 (EC 5.3.4.1) (Endoplasmic reticulum protein 5) (ER protein 5) (ERp5) (Protein disulfide isomerase P5) (Thioredoxin domain-containing protein 7)	PDIA6_HUMAN	Q15084	0.248643	177	212	K.GSFSEQGINEFLR.E	Y	69.1	13	1.5	742.364	2	66.45	59339		157330	180240	3	F3:22647	3	1	0	1	1	374	386		Homo sapiens (Human)
1487.63	1486.62	1487.69	1486.68	-0.0595	Echinoderm microtubule-associated protein-like 4 (EMAP-4) (Restrictedly overexpressed proliferation-associated protein) (Ropp 120)	EMAL4_HUMAN	Q9HC35	0.287588	755	406	K.ATLLEDQQDPSPSS	Y	49.76	14	2.7	744.349	2	44.21		6144.1			2	F2:12786	1	0	1	0	0	968	981		Homo sapiens (Human)
1488.68	1487.67	1488.73	1487.72	-0.0524	D-3-phosphoglycerate dehydrogenase (3-PGDH) (EC 1.1.1.95) (2-oxoglutarate reductase) (EC 1.1.1.399) (Malate dehydrogenase) (EC 1.1.1.37)	SERA_HUMAN	O43175	0.288803	454	441	R.AGTGVDNVDLEAATR.K	Y	67.83	15	4	744.871	2	40.73	48594			721000	4	F4:14954	2	1	0	0	1	76	90		Homo sapiens (Human)
1489.73	1488.72	1489.74	1488.73	-0.0129	Zinc finger protein 185 (LIM domain protein ZNF185) (P1-A)	ZN185_HUMAN	O15231	0.259173	158	51	R.TANAGPPRPSSSGYK.M	Y	60.2	15	0.3	497.251	3	16.45	28669	23274		296150	2	F2:3966	4	1	1	0	2	121	135		Homo sapiens (Human)
1490.78	1489.77	1490.8	1489.79	-0.0236	Band 3 anion transport protein (Anion exchange protein 1) (AE 1) (Anion exchanger 1) (Solute carrier family 4 member 1) (CD antigen CD233)	B3AT_HUMAN	P02730	0.27209	261	172	R.ADFLEQPVLGFVR.L	Y	69.89	13	2.5	745.906	2	84.56			110900		3	F3:27828	2	0	0	2	0	234	246		Homo sapiens (Human)
1491.83	1490.82	1491.81	1490.8	0.0172	Histone H2B type 1-O (H2B-clustered histone 17) (Histone H2B.2) (Histone H2B.n) (H2B/n)	H2B1O_HUMAN	P23527	0.26786	27	641	K.ESYSIYVYKVLK.Q	Y	31.16	12	3.3	497.943	3	60.92			55336		3	F3:20979	1	0	0	1	0	36	47		Homo sapiens (Human)
1493.78	1492.77	1493.79	1492.78	-0.0091	Dynamin-1-like protein (EC 3.6.5.5) (Dnm1p/Vps1p-like protein) (DVLP) (Dynamin family member proline-rich carboxyl-terminal domain less) (Dymple) (Dynamin-like protein) (Dynamin-like protein 4) (Dynamin-like protein IV) (HdynIV) (Dynamin-related protein 1)	DNM1L_HUMAN	O00429	0.295517	639	359	K.DTLQSELVGQLYK.S	Y	49.56	13	1.9	747.397	2	73.02			10984		3	F3:24610	1	0	0	1	0	680	692		Homo sapiens (Human)
1494.68	1493.67	1494.68	1493.67	0.0001	Ezrin (Cytovillin) (Villin-2) (p81)	EZRI_HUMAN	P15311	0.26762	133	124	R.THNDIIHN(+.98)ENMR.Q	Y	38.41	12	13.1	747.851	2	17.22	4811.4				1	F1:4235	1	1	0	0	0	548	559	Deamidation (NQ)	Homo sapiens (Human)
1495.73	1494.72	1495.72	1494.71	0.0038	Glycylpeptide N-tetradecanoyltransferase 1 (EC 2.3.1.97) (Myristoyl-CoA:protein N-myristoyltransferase 1) (HsNMT1) (NMT 1) (Type I N-myristoyltransferase) (Peptide N-myristoyltransferase 1) (Protein-lysine myristoyltransferase NMT1) (EC 2.3.1.-)	NMT1_HUMAN	P30419	0.285084	973	816	R.SYQFWDTQPVPK.L	Y	55.24	12	4.2	748.368	2	59.94			29685	47047	3	F3:20651	2	0	0	1	1	116	127		Homo sapiens (Human)
1496.78	1495.77	1496.72	1495.72	0.0527	Spectrin beta chain, erythrocytic (Beta-I spectrin)	SPTB1_HUMAN	P11277	0.285876	220	54	K.LLTSQDVSYDEAR.N	Y	81.11	13	0.4	748.865	2	41.33			83811		3	F3:14080	1	0	0	1	0	1294	1306		Homo sapiens (Human)
1498.73	1497.72	1498.7	1497.69	0.0301	Keratin, type I cytoskeletal 19 (Cytokeratin-19) (CK-19) (Keratin-19) (K19)	K1C19_HUMAN	P08727	0.296569	39	15	R.SQYEVM(+15.99)AEQNRK.D	Y	58.12	12	1.9	500.238	3	15.1				94731	4	F4:3568	1	0	0	0	1	254	265	Oxidation (M)	Homo sapiens (Human)
1501.73	1500.72	1501.71	1500.7	0.0151	Transitional endoplasmic reticulum ATPase (TER ATPase) (EC 3.6.4.6) (15S Mg(2+)-ATPase p97 subunit) (Valosin-containing protein) (VCP)	TERA_HUMAN	P55072	0.297282	57	33	K.YEMFAQTLQQSR.G	Y	93.5	12	1.9	751.36	2	52.06	35315		392170	369730	4	F4:18070	3	1	0	1	1	755	766		Homo sapiens (Human)
1502.78	1501.77	1502.76	1501.75	0.0171	Immunoglobulin kappa constant (Ig kappa chain C region) (Ig kappa chain C region AG) (Ig kappa chain C region CUM) (Ig kappa chain C region EU) (Ig kappa chain C region OU) (Ig kappa chain C region ROY) (Ig kappa chain C region TI)	IGKC_HUMAN	P01834	0.298552	96	956	K.DSTYSLSSTLTLSK.A	Y	96.38	14	1.8	751.884	2	62.46	250400	16511	633460	1657600	4	F4:21612	4	1	1	1	1	63	76		Homo sapiens (Human)
1503.68	1502.67	1503.74	1502.74	-0.0683	Far upstream element-binding protein 1 (FBP) (FUSE-binding protein 1) (DNA helicase V) (hDH V)	FUBP1_HUMAN	Q96AE4	0.276407	265	171	R.IQFKPDDGTTPER.I	Y	71.92	13	2.3	501.921	3	29.68	84855		228700	214270	4	F4:9405	3	1	0	1	1	309	321		Homo sapiens (Human)
1504.73	1503.72	1504.71	1503.71	0.0129	C-1-tetrahydrofolate synthase, cytoplasmic (C1-THF synthase) (Epididymis secretory sperm binding protein) [Cleaved into: C-1-tetrahydrofolate synthase, cytoplasmic, N-terminally processed] [Includes: Methylenetetrahydrofolate dehydrogenase (EC 1.5.1.5); Methenyltetrahydrofolate cyclohydrolase (EC 3.5.4.9); Formyltetrahydrofolate synthetase (EC 6.3.4.3)]	C1TC_HUMAN	P11586	0.269604	346	161	K.TDPTTLTDEEINR.F	Y	72.38	13	3.9	752.863	2	43.07	27826		81298	56896	4	F4:14672	3	1	0	1	1	505	517		Homo sapiens (Human)
1505.78	1504.77	1505.79	1504.78	-0.0104	Azurocidin (Cationic antimicrobial protein CAP37) (Heparin-binding protein) (HBP) (hHBP)	CAP7_HUMAN	P20160	0.261609	970	1520	R.QFPFLASIQNQGR.H	Y	49.22	13	0.6	753.397	2	72.77	25303		120690		3	F3:24542	2	1	0	1	0	37	49		Homo sapiens (Human)
1506.83	1505.82	1506.78	1505.77	0.0456	40S ribosomal protein S8 (Small ribosomal subunit protein eS8)	RS8_HUMAN	P62241	0.281105	314	691	K.ISSLLEEQFQQGK.L	Y	89.22	13	2.1	753.895	2	54.3	76487		359590	303220	3	F3:18793	3	1	0	1	1	158	170		Homo sapiens (Human)
1510.73	1509.72	1510.74	1509.74	-0.0169	Src substrate cortactin (Amplaxin) (Oncogene EMS1)	SRC8_HUMAN	Q14247	0.28124	157	70	R.LPSSPVYEDAASFK.A	Y	78.61	14	1.9	755.876	2	55.98	117720		151980	134500	4	F4:19466	3	1	0	1	1	415	428		Homo sapiens (Human)
1511.78	1510.77	1511.77	1510.76	0.0055	Alpha-2-macroglobulin (Alpha-2-M) (C3 and PZP-like alpha-2-macroglobulin domain-containing protein 5)	A2MG_HUMAN	P01023	0.286312	500	205	K.AAQVTIQSSGTFSSK.F	Y	73.2	15	-0.1	756.389	2	35.81	10074		42088	177320	3	F3:11900	3	1	0	1	1	1275	1289		Homo sapiens (Human)
1513.73	1512.72	1513.71	1512.71	0.0113	DAZ-associated protein 1 (Deleted in azoospermia-associated protein 1)	DAZP1_HUMAN	Q96EP5	0.27492	1955	3344	K.SQAPGQPGASQWGSR.V	Y	45.86	15	1.4	757.362	2	25.87	32469				1	F1:7218	1	1	0	0	0	195	209		Homo sapiens (Human)
1514.78	1513.77	1514.75	1513.74	0.027	Protein disulfide-isomerase A6 (EC 5.3.4.1) (Endoplasmic reticulum protein 5) (ER protein 5) (ERp5) (Protein disulfide isomerase P5) (Thioredoxin domain-containing protein 7)	PDIA6_HUMAN	Q15084	0.271394	177	212	K.NLEPEWAAAASEVK.E	Y	45.71	14	2.4	757.88	2	59.79			112070		3	F3:20921	2	0	0	2	0	195	208		Homo sapiens (Human)
1515.68	1514.67	1515.67	1514.66	0.0089	Desmoglein-3 (130 kDa pemphigus vulgaris antigen) (PVA) (Cadherin family member 6)	DSG3_HUMAN	P32926	0.233937	484	507	R.GTAVEGTSGMEM(+15.99)TTK.L	Y	39.26	15	2.2	758.339	2	22			168850		3	F3:6628	1	0	0	1	0	710	724	Oxidation (M)	Homo sapiens (Human)
1516.73	1515.72	1516.72	1515.71	0.0026	Membrane-associated progesterone receptor component 1 (mPR) (Dap1) (IZA)	PGRC1_HUMAN	O00264	0.263696	680	578	K.FYGPEGPYGVFAGR.D	Y	69.79	14	3.4	758.867	2	66.67	0		115940		1	F1:19288	1	0	0	1	0	106	119		Homo sapiens (Human)
1517.78	1516.77	1517.75	1516.74	0.0264	LIM domain and actin-binding protein 1 (Epithelial protein lost in neoplasm)	LIMA1_HUMAN	Q9UHB6	0.299321	209	109	K.SQDVELWEGEVVK.E	Y	58.01	13	-0.2	759.378	2	61.21	0		161860	0	4	F4:21216	1	0	0	1	0	726	738		Homo sapiens (Human)
1520.78	1519.77	1520.76	1519.75	0.0154	Filamin-B (FLN-B) (ABP-278) (ABP-280 homolog) (Actin-binding-like protein) (Beta-filamin) (Filamin homolog 1) (Fh1) (Filamin-3) (Thyroid autoantigen) (Truncated actin-binding protein) (Truncated ABP)	FLNB_HUMAN	O75369	0.298436	86	36	R.DAGYGGISLAVEGPSK.V	Y	71.24	16	-6.6	760.878	2	59.31	62183		236350	205830	4	F4:20841	5	1	0	2	2	2029	2044		Homo sapiens (Human)
1521.68	1520.67	1521.72	1520.71	-0.0435	Integrin beta-4 (GP150) (CD antigen CD104)	ITB4_HUMAN	P16144	0.292606	285	98	R.QEVEENLNEVYR.Q	Y	60.82	12	2.8	761.365	2	43.09	47742		0		3	F3:14783	1	1	0	0	0	845	856		Homo sapiens (Human)
1530.68	1529.67	1530.68	1529.67	-0.0036	Nuclear migration protein nudC (Nuclear distribution protein C homolog)	NUDC_HUMAN	Q9Y266	0.272692	1591	1110	K.TDFFIGGEEGMAEK.L	Y	32.92	14	2	765.844	2	60.2			10643		3	F3:20736	1	0	0	1	0	40	53		Homo sapiens (Human)
1531.73	1530.72	1531.74	1530.73	-0.0102	E3 ubiquitin-protein ligase TRIP12 (EC 2.3.2.26) (E3 ubiquitin-protein ligase for Arf) (ULF) (HECT-type E3 ubiquitin transferase TRIP12) (Thyroid receptor-interacting protein 12) (TR-interacting protein 12) (TRIP-12)	TRIPC_HUMAN	Q14669	0.286645	753	731	R.LSTQ(+.98)SNSNNIEPAR.T	Y	51.5	14	-18.1	766.357	2	21.09				117030	4	F4:6489	1	0	0	0	1	1053	1066	Deamidation (NQ)	Homo sapiens (Human)
1532.78	1531.77	1532.8	1531.79	-0.021	Catenin alpha-1 (Alpha E-catenin) (Cadherin-associated protein) (Renal carcinoma antigen NY-REN-13)	CTNA1_HUMAN	P35221	0.289198	358	152	K.QIIVDPLSFSEER.F	Y	65.19	13	2.6	766.903	2	74.98			45131		3	F3:25175	1	0	0	1	0	288	300		Homo sapiens (Human)
1537.73	1536.72	1537.6	1536.59	0.1287	Small nuclear ribonucleoprotein F (snRNP-F) (Sm protein F) (Sm-F) (SmF)	RUXF_HUMAN	P62306	0.268439	1209	3350	R.GVEEEEEDGEMRE	Y	44.95	13	1.3	769.303	2	27.11	12039		17280		1	F1:7596	3	1	0	2	0	74	86		Homo sapiens (Human)
1538.78	1537.77	1538.73	1537.72	0.0439	Heterogeneous nuclear ribonucleoprotein U (hnRNP U) (GRIP120) (Nuclear p120 ribonucleoprotein) (Scaffold-attachment factor A) (SAF-A) (p120) (pp120)	HNRPU_HUMAN	Q00839	0.299357	87	153	K.AEGGGGGGRPGAPAAGDGK.T	Y	95.62	19	1	513.582	3	13.03	89962	37749	220950	232920	4	F4:2744	5	1	1	1	2	216	234		Homo sapiens (Human)
1542.67	1541.67	1542.67	1541.66	0.0059	Keratin, type II cytoskeletal 1 (67 kDa cytokeratin) (Cytokeratin-1) (CK-1) (Hair alpha protein) (Keratin-1) (K1) (Type-II keratin Kb1)	K2C1_HUMAN	P04264	0.29434	7	9	K.NMQDMVEDYRNK.Y	Y	40.28	12	1.3	514.895	3	38.24	19949				1	F1:10963	1	1	0	0	0	258	269		Homo sapiens (Human)
1543.72	1542.72	1543.75	1542.74	-0.025	Cytoplasmic dynein 1 intermediate chain 2 (Cytoplasmic dynein intermediate chain 2) (Dynein intermediate chain 2, cytosolic) (DH IC-2)	DC1I2_HUMAN	Q13409	0.265672	531	492	K.EAVAPVQEESDLEK.K	Y	84.73	14	0.9	772.379	2	39.36	79621		214270	126100	3	F3:13310	3	1	0	1	1	42	55		Homo sapiens (Human)
1544.77	1543.77	1544.77	1543.76	0.0072	FYVE and coiled-coil domain-containing protein 1 (Zinc finger FYVE domain-containing protein 7)	FYCO1_HUMAN	Q9BQS8	0.278211	1573	1592	R.AAVSQQGEQLQTER.E	Y	29.55	14	-2.3	772.885	2	22.7			3548.7		3	F3:6655	1	0	0	1	0	265	278		Homo sapiens (Human)
1546.72	1545.72	1546.73	1545.73	-0.0109	Spectrin beta chain, erythrocytic (Beta-I spectrin)	SPTB1_HUMAN	P11277	0.271434	220	54	R.LLSGEDVGQDEGATR.A	Y	86.12	15	1.2	773.872	2	34.06			199370		3	F3:11216	1	0	0	1	0	765	779		Homo sapiens (Human)
1547.77	1546.77	1547.76	1546.75	0.0134	Vasodilator-stimulated phosphoprotein (VASP)	VASP_HUMAN	P50552	0.278812	351	319	R.VQIYHN(+.98)PTANSFR.V	Y	29.6	13	13.3	516.598	3	35.12	18748				1	F1:10019	1	1	0	0	0	36	48	Deamidation (NQ)	Homo sapiens (Human)
1550.77	1549.77	1550.77	1549.76	0.0039	Filamin-A (FLN-A) (Actin-binding protein 280) (ABP-280) (Alpha-filamin) (Endothelial actin-binding protein) (Filamin-1) (Non-muscle filamin)	FLNA_HUMAN	P21333	0.232928	20	12	R.DAGYGGLSLSIEGPSK.V	Y	66.37	16	1.5	775.89	2	65.37	170700		125190	153270	4	F4:22561	3	1	0	1	1	2074	2089		Homo sapiens (Human)
1551.82	1550.82	1551.84	1550.83	-0.0182	ATP synthase subunit alpha, mitochondrial (ATP synthase F1 subunit alpha)	ATPA_HUMAN	P25705	0.258674	146	77	K.LKEIVTNFLAGFEA	Y	40.91	14	0.2	776.425	2	89.55				8616.5	4	F4:29557	1	0	0	0	1	540	553		Homo sapiens (Human)
1552.72	1551.72	1552.75	1551.74	-0.0254	Envoplakin (210 kDa cornified envelope precursor protein) (210 kDa paraneoplastic pemphigus antigen) (p210)	EVPL_HUMAN	Q92817	0.266979	83	31	R.FQEEADSVSQTLAK.L	Y	70.71	14	1.1	776.879	2	41.98			13054	147950	4	F4:14269	2	0	0	1	1	338	351		Homo sapiens (Human)
1553.77	1552.77	1553.77	1552.77	-0.0005	Collagen alpha-1(I) chain (Alpha-1 type I collagen)	CO1A1_HUMAN	P02452	0.278873	42	60	K.STGGISVPGPMGPSGPR.G	Y	74.88	17	1.9	777.392	2	50.13	265740		555530	650290	3	F3:17327	3	1	0	1	1	171	187		Homo sapiens (Human)
1554.67	1553.67	1554.7	1553.7	-0.0296	Integrin beta-4 (GP150) (CD antigen CD104)	ITB4_HUMAN	P16144	0.25386	285	98	R.DYSTLTSVSSHDSR.L	Y	73.49	14	2.5	518.907	3	31.74	27425		136240		3	F3:10311	2	1	0	1	0	1509	1522		Homo sapiens (Human)
1555.72	1554.72	1555.73	1554.72	-0.0015	Eukaryotic translation initiation factor 4 gamma 2 (eIF-4-gamma 2) (eIF-4G 2) (eIF4G 2) (Death-associated protein 5) (DAP-5) (p97)	IF4G2_HUMAN	P78344	0.260056	1078	1002	R.SDFFLEGPFM(+15.99)PPR.M	Y	35.39	13	2	778.368	2	80.94			50615		3	F3:26751	1	0	0	1	0	348	360	Oxidation (M)	Homo sapiens (Human)
1556.77	1555.77	1556.78	1555.77	-0.0042	Alpha-enolase (EC 4.2.1.11) (2-phospho-D-glycerate hydro-lyase) (C-myc promoter-binding protein) (Enolase 1) (MBP-1) (MPB-1) (Non-neural enolase) (NNE) (Phosphopyruvate hydratase) (Plasminogen-binding protein)	ENOA_HUMAN	P06733	0.29232	32	50	K.VVIGM(+15.99)DVAASEFFR.S	Y	70.47	14	2.3	778.894	2	72.33	25687			0	4	F4:24747	1	1	0	0	0	240	253	Oxidation (M)	Homo sapiens (Human)
1561.72	1560.72	1561.72	1560.72	-0.0006	Aldehyde dehydrogenase family 16 member A1	A16A1_HUMAN	Q8IZ83	0.222708	1150	947	R.DSSGNLHGYVAEGGAK.D	Y	31.97	16	1.1	521.247	3	24.97			48291		3	F3:7588	1	0	0	1	0	549	564		Homo sapiens (Human)
1562.77	1561.77	1562.78	1561.77	-0.0033	Envoplakin (210 kDa cornified envelope precursor protein) (210 kDa paraneoplastic pemphigus antigen) (p210)	EVPL_HUMAN	Q92817	0.258091	83	31	K.VSREELSQETQTR.E	Y	46.79	13	1	521.598	3	19.77				30493	4	F4:5506	1	0	0	0	1	1666	1678		Homo sapiens (Human)
1563.82	1562.82	1563.85	1562.84	-0.0255	Complement C4-B (Basic complement C4) (C3 and PZP-like alpha-2-macroglobulin domain-containing protein 3) [Cleaved into: Complement C4 beta chain; Complement C4-B alpha chain; C4a anaphylatoxin; C4b-B; C4d-B; Complement C4 gamma chain]	CO4B_HUMAN	P0C0L5	0.275892	214	78	R.TTNIQGINLLFSSR.R	Y	42.68	14	2.1	782.43	2	76.2	7719.7				1	F1:22144	1	1	0	0	0	124	137		Homo sapiens (Human)
1564.72	1563.72	1564.74	1563.74	-0.0205	Serine/arginine-rich splicing factor 1 (Alternative-splicing factor 1) (ASF-1) (Splicing factor, arginine/serine-rich 1) (pre-mRNA-splicing factor SF2, P33 subunit)	SRSF1_HUMAN	Q07955	0.254166	181	240	R.GGPPFAFVEFEDPR.D	Y	49.4	14	6.4	782.88	2	80.43	32547		121160		1	F1:23343	2	1	0	1	0	52	65		Homo sapiens (Human)
1565.77	1564.77	1565.78	1564.77	-0.008	BUB3-interacting and GLEBS motif-containing protein ZNF207 (BuGZ) (hBuGZ) (Zinc finger protein 207)	ZN207_HUMAN	O43670	0.278801	1027	3320	K.LIHPDEDISLEER.R	Y	49.13	13	3.3	522.6	3	46.2	52722		150860	70047	4	F4:15921	3	1	0	1	1	363	375		Homo sapiens (Human)
1566.82	1565.82	1566.82	1565.82	-0.001	EMILIN-1 (Elastin microfibril interface-located protein 1) (Elastin microfibril interfacer 1)	EMIL1_HUMAN	Q9Y6C2	0.291981	563	270	R.LVGSGLHTVEAAGEAR.Q	Y	77.52	16	1.3	522.947	3	34.97				277530	4	F4:11446	1	0	0	0	1	513	528		Homo sapiens (Human)
1567.72	1566.72	1567.73	1566.72	-0.0083	LIM and SH3 domain protein 1 (LASP-1) (Metastatic lymph node gene 50 protein) (MLN 50)	LASP1_HUMAN	Q14847	0.286964	211	263	R.TGDTGM(+15.99)LPANYVEAI	Y	45.3	15	3.9	784.372	2	74.86			393570		3	F3:25220	2	0	0	2	0	247	261	Oxidation (M)	Homo sapiens (Human)
1568.77	1567.77	1568.77	1567.76	0.0021	Stress-70 protein, mitochondrial (75 kDa glucose-regulated protein) (GRP-75) (Heat shock 70 kDa protein 9) (Mortalin) (MOT) (Peptide-binding protein 74) (PBP74)	GRP75_HUMAN	P38646	0.281951	216	63	R.QAVTNPNNTFYATK.R	Y	84.96	14	-0.2	784.889	2	34.59		6495.3	234170		3	F3:11447	2	0	1	1	0	108	121		Homo sapiens (Human)
1569.82	1568.82	1569.84	1568.83	-0.0159	60S ribosomal protein L7a (Large ribosomal subunit protein eL8) (PLA-X polypeptide) (Surfeit locus protein 3)	RL7A_HUMAN	P62424	0.268232	192	456	K.VPPAINQFTQALDR.Q	Y	33.08	14	1.9	785.424	2	70.59			59833		3	F3:23823	1	0	0	1	0	76	89		Homo sapiens (Human)
1570.72	1569.72	1570.76	1569.75	-0.037	Hepatoma-derived growth factor-related protein 2 (HDGF-related protein 2) (HRP-2) (Hepatoma-derived growth factor 2) (HDGF-2)	HDGR2_HUMAN	Q7Z4V5	0.292056	638	826	K.LAGEELAGEEAPQEK.A	Y	75.18	15	1.9	785.885	2	36.39			116410		3	F3:12142	1	0	0	1	0	575	589		Homo sapiens (Human)
1571.77	1570.77	1571.78	1570.77	-0.0087	Ankyrin-1 (ANK-1) (Ankyrin-R) (Erythrocyte ankyrin)	ANK1_HUMAN	P16157	0.288001	286	73	K.TLEQHENFVEVAR.S	Y	85.42	13	3.5	524.6	3	37.67			265860		3	F3:12573	1	0	0	1	0	1269	1281		Homo sapiens (Human)
1574.77	1573.77	1574.73	1573.72	0.0433	Putative RNA-binding protein Luc7-like 1 (Putative SR protein LUC7B1) (SR+89)	LUC7L_HUMAN	Q9NQ29	0.291581	1038	777	K.AEQLGAEGNVDESQK.I	Y	59.7	15	1.5	787.869	2	23.27			29022		3	F3:6893	1	0	0	1	0	140	154		Homo sapiens (Human)
1581.82	1580.82	1581.73	1580.73	0.09	Annexin A4 (35-beta calcimedin) (Annexin IV) (Annexin-4) (Carbohydrate-binding protein p33/p41) (Chromobindin-4) (Endonexin I) (Lipocortin IV) (P32.5) (PP4-X) (Placental anticoagulant protein II) (PAP-II) (Protein II)	ANXA4_HUMAN	P09525	0.285006	249	341	K.AASGFNAMEDAQTLR.K	Y	73.65	15	2.3	791.372	2	51.33	36314		200680	128360	3	F3:17745	3	1	0	1	1	10	24		Homo sapiens (Human)
1582.72	1581.72	1582.72	1581.71	0.0034	NK-tumor recognition protein (NK-TR protein) (Natural-killer cells cyclophilin-related protein) (Peptidyl-prolyl cis-trans isomerase NKTR) (PPIase) (EC 5.2.1.8) (Rotamase)	NKTR_HUMAN	P30414	0.284165	1864	2834	K.QDSSSASLASAGESTGK.K	Y	34.22	17	-1.2	791.862	2	21.45			10830		3	F3:6202	1	0	0	1	0	1194	1210		Homo sapiens (Human)
1583.77	1582.77	1583.79	1582.78	-0.0186	Glutamate dehydrogenase 1, mitochondrial (GDH 1) (EC 1.4.1.3)	DHE3_HUMAN	P00367	0.277628	933	768	K.IIAEGANGPTTPEADK.I	Y	46.95	16	0.8	792.4	2	31.15			108250		3	F3:10058	1	0	0	1	0	400	415		Homo sapiens (Human)
1584.82	1583.82	1584.81	1583.8	0.0137	Plectin (PCN) (PLTN) (Hemidesmosomal protein 1) (HD1) (Plectin-1)	PLEC_HUMAN	Q15149	0.2541	5	8	K.QEELQQLEQQRR.Q	Y	44.56	12	0.8	528.942	3	28.48				97059	4	F4:8901	1	0	0	0	1	2707	2718		Homo sapiens (Human)
1585.72	1584.72	1585.7	1584.69	0.0249	Annexin A3 (35-alpha calcimedin) (Annexin III) (Annexin-3) (Inositol 1,2-cyclic phosphate 2-phosphohydrolase) (Lipocortin III) (Placental anticoagulant protein III) (PAP-III)	ANXA3_HUMAN	P12429	0.277709	570	556	K.SLGDDISSETSGDFR.K	Y	63.34	15	2.8	793.355	2	52.33			102070		3	F3:18106	1	0	0	1	0	139	153		Homo sapiens (Human)
1586.77	1585.77	1586.77	1585.76	0.0069	Keratin, type I cytoskeletal 9 (Cytokeratin-9) (CK-9) (Keratin-9) (K9)	K1C9_HUMAN	P35527	0.267782	8	5	K.VQALEEANNDLENK.I	Y	74.44	14	2.3	793.888	2	38.35	0	43677			2	F2:11164	1	0	1	0	0	171	184		Homo sapiens (Human)
1587.82	1586.82	1587.77	1586.76	0.0536	Spectrin alpha chain, non-erythrocytic 1 (Alpha-II spectrin) (Fodrin alpha chain) (Spectrin, non-erythroid alpha subunit)	SPTN1_HUMAN	Q13813	0.270677	82	75	R.ELPTAFDYVEFTR.S	Y	60.1	13	1.1	794.389	2	80.44	41381				1	F1:23355	1	1	0	0	0	2455	2467		Homo sapiens (Human)
1588.72	1587.71	1588.71	1587.7	0.013	Myosin-14 (Myosin heavy chain 14) (Myosin heavy chain, non-muscle IIc) (Non-muscle myosin heavy chain IIc) (NMHC II-C)	MYH14_HUMAN	Q7Z406	0.286528	139	80	R.QEEEAGALEAGEEAR.R	Y	60.25	15	0.1	794.858	2	30.89	22120		19725	48271	3	F3:9947	3	1	0	1	1	1397	1411		Homo sapiens (Human)
1589.77	1588.76	1589.77	1588.76	0.0061	Eukaryotic translation initiation factor 2A (eIF-2A) (65 kDa eukaryotic translation initiation factor 2A) [Cleaved into: Eukaryotic translation initiation factor 2A, N-terminally processed]	EIF2A_HUMAN	Q9BY44	0.268331	599	475	R.NTVSQSISGDPEIDK.K	Y	76	15	4.2	795.39	2	37.4			2786000		3	F3:12552	2	0	0	2	0	521	535		Homo sapiens (Human)
1590.82	1589.81	1590.81	1589.8	0.0094	Collagen alpha-1(II) chain (Alpha-1 type II collagen) [Cleaved into: Collagen alpha-1(II) chain; Chondrocalcin]	CO2A1_HUMAN	P02458	0.268066	475	1071	R.GLTGPIGPPGPAGAN(+.98)GEK.G	Y	56.76	18	1.4	795.911	2	40.84	2122400	338160	1554200	2040000	2	F2:11902	4	1	1	1	1	786	803	Deamidation (NQ)	Homo sapiens (Human)
1592.77	1591.76	1592.8	1591.8	-0.0312	Plectin (PCN) (PLTN) (Hemidesmosomal protein 1) (HD1) (Plectin-1)	PLEC_HUMAN	Q15149	0.284154	5	8	R.ARQEELYSELQAR.E	Y	64.35	13	2.8	531.607	3	37.72	34216				1	F1:10822	1	1	0	0	0	3356	3368		Homo sapiens (Human)
1601.77	1600.76	1601.76	1600.75	0.0121	Peptidyl-prolyl cis-trans isomerase B (PPIase B) (EC 5.2.1.8) (CYP-S1) (Cyclophilin B) (Rotamase B) (S-cyclophilin) (SCYLP)	PPIB_HUMAN	P23284	0.286529	468	606	K.SIYGERFPDENFK.L	Y	42.14	13	3.2	534.593	3	48.43			140610	248320	4	F4:16760	2	0	0	1	1	117	129		Homo sapiens (Human)
1602.82	1601.81	1602.81	1601.8	0.0133	Collagen alpha-1(XVIII) chain [Cleaved into: Endostatin; Non-collagenous domain 1 (NC1)]	COIA1_HUMAN	P39060	0.295038	1236	1036	R.TEAPSATGQASSLLGGR.L	Y	55.59	17	0.7	801.908	2	45.7			25584		3	F3:15719	1	0	0	1	0	1711	1727		Homo sapiens (Human)
1607.77	1606.76	1607.77	1606.77	-0.0019	Bifunctional purine biosynthesis protein ATIC (AICAR transformylase/inosine monophosphate cyclohydrolase) (ATIC) [Cleaved into: Bifunctional purine biosynthesis protein ATIC, N-terminally processed] [Includes: Phosphoribosylaminoimidazolecarboxamide formyltransferase (EC 2.1.2.3) (5-aminoimidazole-4-carboxamide ribonucleotide formyltransferase) (AICAR formyltransferase) (AICAR transformylase); In…	PUR9_HUMAN	P31939	0.279501	783	628	R.DVSELTGFPEMLGGR.V	Y	43.67	15	2.1	804.392	2	82.96			0	89831	4	F4:27807	1	0	0	0	1	50	64		Homo sapiens (Human)
1608.82	1607.81	1608.84	1607.83	-0.0165	RNA-binding protein 14 (Paraspeckle protein 2) (PSP2) (RNA-binding motif protein 14) (RRM-containing coactivator activator/modulator) (Synaptotagmin-interacting protein) (SYT-interacting protein)	RBM14_HUMAN	Q96PK6	0.271419	160	84	R.ASYVAPLTAQPATYR.A	Y	79.77	15	2.6	804.925	2	50.49	52405		162820	173160	3	F3:17454	3	1	0	1	1	224	238		Homo sapiens (Human)
1613.77	1612.76	1613.78	1612.77	-0.0069	Heterogeneous nuclear ribonucleoprotein M (hnRNP M)	HNRPM_HUMAN	P52272	0.296936	33	6	R.MGPLGLDHMASSIER.M	Y	90.42	15	2.2	538.598	3	58.74	57866		286610	286960	3	F3:20277	3	1	0	1	1	457	471		Homo sapiens (Human)
1620.82	1619.81	1620.84	1619.83	-0.015	Tubulin beta chain (Tubulin beta-5 chain)	TBB5_HUMAN	P07437	0.295981	25	94	R.LHFFMPGFAPLTSR.G	N	89.99	14	1.7	540.951	3	80.54	38576		290030	333980	4	F4:27129	3	1	0	1	1	263	276		Homo sapiens (Human)
1623.82	1622.81	1623.84	1622.83	-0.0205	Actin, cytoplasmic 2 (EC 3.6.4.-) (Gamma-actin) [Cleaved into: Actin, cytoplasmic 2, N-terminally processed]	ACTG_HUMAN	P63261	0.299267	2	101	R.LDLAGRDLTDYLMK.I	N	48.19	14	1.8	541.953	3	74.15			87949		3	F3:24925	1	0	0	1	0	178	191		Homo sapiens (Human)
1628.77	1627.76	1628.78	1627.77	-0.0111	Heterogeneous nuclear ribonucleoprotein A1 (hnRNP A1) (Helix-destabilizing protein) (Single-strand RNA-binding protein) (hnRNP core protein A1) [Cleaved into: Heterogeneous nuclear ribonucleoprotein A1, N-terminally processed]	ROA1_HUMAN	P09651	0.239138	62	169	R.SSGPYGGGGQYFAKPR.N	Y	101.67	16	1.3	543.599	3	30.78	686230	128280	5446000	3356800	3	F3:9929	6	1	1	2	2	337	352		Homo sapiens (Human)
1629.82	1628.81	1629.83	1628.82	-0.006	Fibrinogen alpha chain [Cleaved into: Fibrinopeptide A; Fibrinogen alpha chain]	FIBA_HUMAN	P02671	0.238917	17	26	K.DSHSLTTNIMEILR.G	Y	85.09	14	3.2	543.949	3	79.05	10644		238100	187980	4	F4:26728	5	1	0	2	2	101	114		Homo sapiens (Human)
1639.87	1638.86	1639.86	1638.85	0.0117	Protein O-mannosyl-transferase TMTC3 (EC 2.4.1.109) (Protein SMILE) (Transmembrane and TPR repeat-containing protein 3)	TMTC3_HUMAN	Q6ZXV5	0.264982	1162	1761	K.ISSSSFIEPIFPTSK.I	Y	42.24	15	2.4	820.434	2	74.89			22835		3	F3:25140	1	0	0	1	0	819	833		Homo sapiens (Human)
1640.92	1639.91	1640.92	1639.91	-0.0022	Albumin	ALBU_HUMAN	P02768	0.274677	41	97	K.KVPQ(+.98)VSTPTLVEVSR.N	Y	49.6	15	0.4	547.646	3	50.8				104610	4	F4:17630	1	0	0	0	1	438	452	Deamidation (NQ)	Homo sapiens (Human)
1653.82	1652.81	1653.83	1652.82	-0.0108	Nuclear mitotic apparatus protein 1 (Nuclear matrix protein-22) (NMP-22) (Nuclear mitotic apparatus protein) (NuMA protein) (SP-H antigen)	NUMA1_HUMAN	Q14980	0.272803	105	32	K.AQELGHSQSALASAQR.E	Y	85.57	16	0.2	551.948	3	21.31	10079			42091	4	F4:6091	2	1	0	0	1	1175	1190		Homo sapiens (Human)
1655.77	1654.76	1655.77	1654.76	0.0035	Phosphatidylinositol 5-phosphate 4-kinase type-2 alpha (EC 2.7.1.149) (1-phosphatidylinositol 5-phosphate 4-kinase 2-alpha) (Diphosphoinositide kinase 2-alpha) (PIP5KIII) (Phosphatidylinositol 5-Phosphate 4-Kinase) (PI5P4Kalpha) (Phosphatidylinositol 5-phosphate 4-kinase type II alpha) (PI(5)P 4-kinase type II alpha) (PIP4KII-alpha) (PtdIns(4)P-5-kinase B isoform) (PtdIns(4)P-5-kinase C isoform) …	PI42A_HUMAN	P48426	0.291899	1105	1271	R.FGIDDQDFQNSLTR.S	Y	56.89	14	1.8	828.388	2	65.17			0	29667	4	F4:22501	1	0	0	0	1	105	118		Homo sapiens (Human)
1671.82	1670.81	1671.86	1670.85	-0.0402	Alpha-actinin-4 (Non-muscle alpha-actinin 4)	ACTN4_HUMAN	O43707	0.281454	90	45	K.Q(+.98)LEAIDQLHLEYAK.R	Y	45.53	14	13.7	557.965	3	60.62			59337	66186	4	F4:20956	2	0	0	1	1	522	535	Deamidation (NQ)	Homo sapiens (Human)
1677.82	1676.81	1677.81	1676.8	0.0105	60S ribosomal protein L21 (Large ribosomal subunit protein eL21)	RL21_HUMAN	P46778	0.289501	61	453	K.EPELLEPIPYEFMA	Y	30.85	14	8.8	839.415	2	100.54				6839.5	4	F4:32428	1	0	0	0	1	147	160		Homo sapiens (Human)
1692.82	1691.81	1692.84	1691.83	-0.0185	Carbonyl reductase [NADPH] 1 (EC 1.1.1.184) (15-hydroxyprostaglandin dehydrogenase [NADP(+)]) (EC 1.1.1.196, EC 1.1.1.197) (20-beta-hydroxysteroid dehydrogenase) (Alcohol dehydrogenase [NAD(P)+] CBR1) (EC 1.1.1.71) (NADPH-dependent carbonyl reductase 1) (Prostaglandin 9-ketoreductase) (PG-9-KR) (Prostaglandin-E(2) 9-reductase) (EC 1.1.1.189) (Short chain dehydrogenase/reductase family 21C member …	CBR1_HUMAN	P16152	0.175666	381	392	R.SETITEEELVGLMNK.F	Y	35.4	15	2.1	564.951	3	74.3				20078	4	F4:25353	1	0	0	0	1	160	174		Homo sapiens (Human)
1693.87	1692.86	1693.85	1692.84	0.0171	Periplakin (190 kDa paraneoplastic pemphigus antigen) (195 kDa cornified envelope precursor protein)	PEPL_HUMAN	O60437	0.2165	73	23	R.QQPEVEVTHETLQR.N	Y	62.84	14	0.9	565.289	3	32.44		0		103060	4	F4:10479	1	0	0	0	1	869	882		Homo sapiens (Human)
1694.77	1693.76	1694.77	1693.77	-0.0049	Nascent polypeptide-associated complex subunit alpha, muscle-specific form (Alpha-NAC, muscle-specific form) (skNAC)	NACAM_HUMAN	E9PAV3	0.232707	415	381	K.NNSNDIVNAIMELTM(+15.99)	Y	35.83	15	3.4	847.893	2	101.01				9420.3	4	F4:32550	1	0	0	0	1	2064	2078	Oxidation (M)	Homo sapiens (Human)
1695.82	1694.81	1695.84	1694.84	-0.026	Neuroblast differentiation-associated protein AHNAK (Desmoyokin)	AHNK_HUMAN	Q09666	0.262797	3	11	K.VDIDVPDVNIEGPEGK.L	Y	70.47	16	1.9	848.427	2	68.48	121120		177230	565710	4	F4:23520	4	1	0	1	2	3058	3073		Homo sapiens (Human)
1706.77	1705.76	1706.78	1705.77	-0.0093	Nidogen-2 (NID-2) (Osteonidogen)	NID2_HUMAN	Q14112	0.285435	1776	2368	K.HSGQFTDEYLPEQR.S	Y	44.81	14	2.4	569.598	3	40.04				28970	4	F4:13532	1	0	0	0	1	1344	1357		Homo sapiens (Human)
1707.82	1706.81	1707.79	1706.79	0.0243	Chondroitin sulfate proteoglycan 4 (Chondroitin sulfate proteoglycan NG2) (Melanoma chondroitin sulfate proteoglycan) (Melanoma-associated chondroitin sulfate proteoglycan)	CSPG4_HUMAN	Q6UVK1	0.298875	1535	1084	R.LSDGQGFTQDDIQAGR.V	Y	28.48	16	1.9	854.402	2	41.09	29193				1	F1:11816	1	1	0	0	0	841	856		Homo sapiens (Human)
1710.82	1709.81	1710.85	1709.84	-0.0281	Thioredoxin domain-containing protein 12 (EC 1.8.4.2) (Endoplasmic reticulum resident protein 18) (ER protein 18) (ERp18) (Endoplasmic reticulum resident protein 19) (ER protein 19) (ERp19) (Thioredoxin-like protein p19) (hTLP19)	TXD12_HUMAN	O95881	0.272153	1721	2347	K.VHPEIINENGNPSYK.Y	Y	52.14	15	7.2	570.957	3	31.79			432470		3	F3:10436	1	0	0	1	0	124	138		Homo sapiens (Human)
1714.87	1713.86	1714.87	1713.86	-0.0053	Luc7-like protein 3 (Cisplatin resistance-associated-overexpressed protein) (Luc7A) (Okadaic acid-inducible phosphoprotein OA48-18) (cAMP regulatory element-associated protein 1) (CRE-associated protein 1) (CREAP-1)	LC7L3_HUMAN	O95232	0.246703	914	769	R.LALSQNQQSSGAAGPTGK.N	Y	78.5	18	3.4	857.942	2	26.31			14941	12632	4	F4:8078	2	0	0	1	1	107	124		Homo sapiens (Human)
1715.77	1714.76	1715.78	1714.77	-0.0147	Heterogeneous nuclear ribonucleoprotein A0 (hnRNP A0)	ROA0_HUMAN	Q13151	0.237643	163	526	R.GFGFVYFQNHDAADK.A	Y	48.64	15	2.9	572.6	3	58.54	14573			66104	4	F4:20307	2	1	0	0	1	140	154		Homo sapiens (Human)
1716.82	1715.81	1716.82	1715.82	-0.0062	Secretory carrier-associated membrane protein 3 (Secretory carrier membrane protein 3)	SCAM3_HUMAN	O14828	0.267126	614	749	R.QYATLDVYNPFETR.E	Y	56.72	14	2.7	858.917	2	75.96			34029	106930	3	F3:25422	2	0	0	1	1	34	47		Homo sapiens (Human)
1731.82	1730.81	1731.8	1730.8	0.0133	Partner of Y14 and mago (PYM homolog 1 exon junction complex-associated factor) (Protein wibg homolog)	PYM1_HUMAN	Q9BRP8	0.289772	768	959	R.AAPTAASDQPDSAATTEK.A	Y	91.53	18	1.3	866.406	2	20.46	8527.7	6026.4	59970	86751	4	F4:5774	4	1	1	1	1	133	150		Homo sapiens (Human)
1742.77	1741.76	1742.75	1741.74	0.0192	Protein phosphatase 1 regulatory subunit 12B (Myosin phosphatase-targeting subunit 2) (Myosin phosphatase target subunit 2)	MYPT2_HUMAN	O60237	0.288537	1523	1471	R.LESGGSNPTTSDSYGDR.A	Y	35.46	17	-3.2	581.585	3	17	554980				1	F1:4269	1	1	0	0	0	837	853		Homo sapiens (Human)
1743.82	1742.81	1743.82	1742.81	0.0002	Heat shock protein HSP 90-alpha (EC 3.6.4.10) (Heat shock 86 kDa) (HSP 86) (HSP86) (Lipopolysaccharide-associated protein 2) (LAP-2) (LPS-associated protein 2) (Renal carcinoma antigen NY-REN-38)	HS90A_HUMAN	P07900	0.224598	59	21	K.AQALRDNSTMGYM(+15.99)AAK.K	Y	35.63	16	2.6	581.945	3	24.26				242130	4	F4:7156	1	0	0	0	1	616	631	Oxidation (M)	Homo sapiens (Human)
1744.87	1743.86	1744.89	1743.88	-0.021	Actin, cytoplasmic 2 (EC 3.6.4.-) (Gamma-actin) [Cleaved into: Actin, cytoplasmic 2, N-terminally processed]	ACTG_HUMAN	P63261	0.22144	2	101	K.ILTERGYSFTTTAER.E	Y	54.74	15	-0.4	582.3	3	41.98			98878	154170	4	F4:14270	2	0	0	1	1	192	206		Homo sapiens (Human)
1745.77	1744.76	1745.8	1744.79	-0.0362	Signal transducer and activator of transcription 3 (Acute-phase response factor)	STAT3_HUMAN	P40763	0.262191	853	778	K.VVENLQDDFDFNYK.T	Y	45.82	14	8.4	873.412	2	68.78			30623		3	F3:23347	1	0	0	1	0	164	177		Homo sapiens (Human)
1746.82	1745.81	1746.9	1745.89	-0.0866	Guanine nucleotide-binding protein G(i) subunit alpha-2 (Adenylate cyclase-inhibiting G alpha protein)	GNAI2_HUMAN	P04899	0.297528	456	681	R.IAQSDYIPTQQDVLR.T	Y	70.05	15	2.8	873.957	2	56.98			70063	104850	4	F4:19802	2	0	0	1	1	163	177		Homo sapiens (Human)
1752.82	1751.81	1752.86	1751.85	-0.0396	Sodium/potassium-transporting ATPase subunit alpha-1 (Na(+)/K(+) ATPase alpha-1 subunit) (EC 7.2.2.13) (Sodium pump subunit alpha-1)	AT1A1_HUMAN	P05023	0.250898	143	61	K.DAFQNAYLELGGLGER.V	Y	33.36	16	-0.6	876.931	2	81.79			16112		3	F3:27041	1	0	0	1	0	536	551		Homo sapiens (Human)
1753.87	1752.86	1753.88	1752.87	-0.01	Aconitate hydratase, mitochondrial (Aconitase) (EC 4.2.1.3) (Citrate hydro-lyase)	ACON_HUMAN	Q99798	0.27879	266	191	K.DINQEVYNFLATAGAK.Y	Y	73.14	16	4.7	877.446	2	91.52			20577	40643	3	F3:29571	2	0	0	1	1	145	160		Homo sapiens (Human)
1775.92	1774.91	1775.94	1774.93	-0.0253	Spectrin beta chain, erythrocytic (Beta-I spectrin)	SPTB1_HUMAN	P11277	0.273896	220	54	R.AQGLLSAGHPEGEQIIR.L	Y	68	17	1.9	592.653	3	45.96			212560		3	F3:15830	1	0	0	1	0	1647	1663		Homo sapiens (Human)
1776.82	1775.81	1776.79	1775.78	0.0262	Proliferation marker protein Ki-67 (Antigen identified by monoclonal antibody Ki-67) (Antigen KI-67) (Antigen Ki67)	KI67_HUMAN	P46013	0.247619	849	529	R.TSGETTQTHTEPTGDSK.S	Y	55.09	17	0.3	592.934	3	12.29			28688		3	F3:2456	1	0	0	1	0	2504	2520		Homo sapiens (Human)
1777.87	1776.86	1777.85	1776.84	0.0182	Vimentin	VIME_HUMAN	P08670	0.283429	6	1	K.FADLSEAAN(+.98)RNNDALR.Q	Y	50.84	16	2.2	593.288	3	42.74			563940		3	F3:14522	1	0	0	1	0	295	310	Deamidation (NQ)	Homo sapiens (Human)
1790.91	1789.91	1790.92	1789.91	-0.0082	Programmed cell death 6-interacting protein (PDCD6-interacting protein) (ALG-2-interacting protein 1) (ALG-2-interacting protein X) (Hp95)	PDC6I_HUMAN	Q8WUM4	0.234508	444	356	K.MVPVSVQQSLAAYNQR.K	Y	62.62	16	2.4	597.647	3	59.31				12943	4	F4:20586	1	0	0	0	1	358	373		Homo sapiens (Human)
1791.81	1790.81	1791.82	1790.82	-0.0108	Fibulin-1 (FIBL-1)	FBLN1_HUMAN	P23142	0.211815	1593	1175	K.SQETGDLDVGGLQETDK.I	Y	28.98	17	1.1	896.417	2	45.46	520630				1	F1:13105	1	1	0	0	0	147	163		Homo sapiens (Human)
1792.86	1791.86	1792.88	1791.88	-0.0189	Matrin-3	MATR3_HUMAN	P43243	0.252921	77	59	R.GDADQASNILASFGLSAR.D	Y	56.59	18	4.9	896.949	2	85.55	4512.4		19175		1	F1:24701	2	1	0	1	0	103	120		Homo sapiens (Human)
1816.86	1815.86	1816.89	1815.88	-0.0298	Complement C3 (C3 and PZP-like alpha-2-macroglobulin domain-containing protein 1) [Cleaved into: Complement C3 beta chain; C3-beta-c (C3bc); Complement C3 alpha chain; C3a anaphylatoxin; Acylation stimulating protein (ASP) (C3adesArg); Complement C3b alpha' chain; Complement C3c alpha' chain fragment 1; Complement C3dg fragment; Complement C3g fragment; Complement C3d fragment; Complement C3f fra…	CO3_HUMAN	P01024	0.299276	116	39	R.SNLDEDIIAEENIVSR.S	Y	84.03	16	1.8	908.951	2	70.98	15181		56004	0	4	F4:24331	2	1	0	1	0	749	764		Homo sapiens (Human)
1817.91	1816.91	1817.91	1816.9	0.0057	Tubulin beta chain (Tubulin beta-5 chain)	TBB5_HUMAN	P07437	0.274222	25	94	R.ISVYYN(+.98)EATGGKYVPR.A	Y	33.88	16	10.9	606.647	3	45.42				30287	4	F4:15622	1	0	0	0	1	47	62	Deamidation (NQ)	Homo sapiens (Human)
1821.96	1820.96	1821.95	1820.94	0.0172	Keratin, type II cytoskeletal 4 (Cytokeratin-4) (CK-4) (Keratin-4) (K4) (Type-II keratin Kb4)	K2C4_HUMAN	P19013	0.279737	18	20	K.VQQLQISVDQHGDNLK.N	Y	80.15	16	1.5	607.987	3	42.79				854970	4	F4:14582	1	0	0	0	1	334	349		Homo sapiens (Human)
1822.86	1821.86	1823.03	1822.02	-0.1647	Neuroblast differentiation-associated protein AHNAK (Desmoyokin)	AHNK_HUMAN	Q09666	0.29617	3	11	K.LKGPQITGPSLEGDLGLK.G	Y	82.17	18	0.7	608.348	3	63.82			34678	45751	4	F4:22041	2	0	0	1	1	370	387		Homo sapiens (Human)
1834.86	1833.85	1834.89	1833.89	-0.0314	Plectin (PCN) (PLTN) (Hemidesmosomal protein 1) (HD1) (Plectin-1)	PLEC_HUMAN	Q15149	0.23237	5	8	R.QTNLENLDQAFSVAER.D	Y	69.95	16	3.7	612.305	3	69.6	75845		112310	54360	3	F3:23590	6	2	0	3	1	350	365		Homo sapiens (Human)
1835.91	1834.9	1835.95	1834.94	-0.0383	Immunoglobulin heavy constant alpha 1 (Ig alpha-1 chain C region) (Ig alpha-1 chain C region BUR) (Ig alpha-1 chain C region TRO)	IGHA1_HUMAN	P01876	0.236616	144	413	R.QEPSQGTTTFAVTSILR.V	Y	100.64	17	1.9	612.656	3	70.46	24281	3650.4	328010	1302000	4	F4:24175	6	1	1	2	2	283	299		Homo sapiens (Human)
1836.96	1835.95	1836.97	1835.96	-0.0087	UBX domain-containing protein 7	UBXN7_HUMAN	O94888	0.253851	1404	1477	K.GLIQQFTTITGASESVGK.H	Y	47.36	18	2.3	918.991	2	75.06				10654	4	F4:25579	1	0	0	0	1	15	32		Homo sapiens (Human)
1837.86	1836.85	1837.9	1836.89	-0.0352	Gelsolin (AGEL) (Actin-depolymerizing factor) (ADF) (Brevin)	GELS_HUMAN	P06396	0.28698	123	135	K.TPSAAYLWVGTGASEAEK.T	Y	94.14	18	2.5	919.454	2	62.35	35964		76548	102550	4	F4:21596	3	1	0	1	1	598	615		Homo sapiens (Human)
1850.91	1849.9	1850.81	1849.8	0.1037	Heterogeneous nuclear ribonucleoprotein A3 (hnRNP A3)	ROA3_HUMAN	P51991	0.236077	103	343	K.EDTEEYNLRDYFEK.Y	Y	62.04	14	2.5	617.609	3	56.97	138650		393960	392680	3	F3:19698	3	1	0	1	1	135	148		Homo sapiens (Human)
1851.96	1850.95	1851.93	1850.92	0.0321	Zinc finger CCCH-type antiviral protein 1 (ADP-ribosyltransferase diphtheria toxin-like 13) (ARTD13) (Inactive Poly [ADP-ribose] polymerase 13) (PARP13) (Zinc finger CCCH domain-containing protein 2) (Zinc finger antiviral protein) (ZAP)	ZCCHV_HUMAN	Q7Z2W4	0.24901	561	382	R.VALVNDSLSDVTSTTSSR.V	Y	65.92	18	-1	926.467	2	57.34				14369	4	F4:19930	1	0	0	0	1	486	503		Homo sapiens (Human)
1852.86	1851.85	1852.85	1851.84	0.0158	Leucine zipper protein 1	LUZP1_HUMAN	Q86V48	0.292813	619	317	K.ELENGEVEGEDAFLSSK.G	Y	43.74	17	1.1	926.927	2	56.35			104590		3	F3:19523	1	0	0	1	0	352	368		Homo sapiens (Human)
1867.86	1866.85	1867.86	1866.86	-0.0036	Y-box-binding protein 1 (YB-1) (CCAAT-binding transcription factor I subunit A) (CBF-A) (DNA-binding protein B) (DBPB) (Enhancer factor I subunit A) (EFI-A) (Nuclease-sensitive element-binding protein 1) (Y-box transcription factor)	YBOX1_HUMAN	P67809	0.269956	65	151	K.ENQGDETQGQQPPQRR.Y	Y	73.65	16	1.7	623.294	3	12.23	0	13984	272350	159590	3	F3:2380	3	0	1	1	1	265	280		Homo sapiens (Human)
1869.96	1868.95	1869.97	1868.96	-0.006	Myosin-9 (Cellular myosin heavy chain, type A) (Myosin heavy chain 9) (Myosin heavy chain, non-muscle IIa) (Non-muscle myosin heavy chain A) (NMMHC-A) (Non-muscle myosin heavy chain IIa) (NMMHC II-a) (NMMHC-IIA)	MYH9_HUMAN	P35579	0.25688	9	10	K.ANLQIDQINTDLNLER.S	Y	80.58	16	2.4	623.995	3	70.27	187480		240830	318300	3	F3:23800	5	2	0	2	1	1755	1770		Homo sapiens (Human)
1870.86	1869.85	1870.93	1869.92	-0.0688	Serpin B5 (Maspin) (Peptidase inhibitor 5) (PI-5)	SPB5_HUMAN	P36952	0.248177	796	917	K.GDTANEIGQVLHFENVK.D	Y	60.52	17	1.5	624.316	3	66.73			100910	68347	4	F4:22983	2	0	0	1	1	48	64		Homo sapiens (Human)
1871.91	1870.9	1871.89	1870.88	0.0236	SAP domain-containing ribonucleoprotein (Cytokine-induced protein of 29 kDa) (Nuclear protein Hcc-1) (Proliferation-associated cytokine-inducible protein CIP29)	SARNP_HUMAN	P82979	0.255205	430	589	R.FGIVTSSAGTGTTEDTEAK.K	Y	96.7	19	-3.2	936.444	2	42.18	88115		760890	232350	3	F3:14610	4	1	0	2	1	181	199		Homo sapiens (Human)
1889.91	1888.9	1890.88	1889.87	-0.9661	Epithelial cell adhesion molecule (Ep-CAM) (Adenocarcinoma-associated antigen) (Cell surface glycoprotein Trop-1) (Epithelial cell surface antigen) (Epithelial glycoprotein) (EGP) (Epithelial glycoprotein 314) (EGP314) (hEGP314) (KS 1/4 antigen) (KSA) (Major gastrointestinal tumor-associated protein GA733-2) (Tumor-associated calcium signal transducer 1) (CD antigen CD326)	EPCAM_HUMAN	P16422	0.272949	1085	1906	K.TQNDVDIADVAYYFEK.D	Y	76.98	16	5	945.946	2	83.66			36193		3	F3:27579	2	0	0	2	0	203	218		Homo sapiens (Human)
1905.96	1904.95	1905.99	1904.98	-0.0332	Heat shock protein beta-1 (HspB1) (28 kDa heat shock protein) (Estrogen-regulated 24 kDa protein) (Heat shock 27 kDa protein) (HSP 27) (Stress-responsive protein 27) (SRP27)	HSPB1_HUMAN	P04792	0.27076	40	175	K.LATQSNEITIPVTFESR.A	Y	99.31	17	3	953.502	2	70.33	807330	36986	5002300	4321600	3	F3:23782	7	2	1	2	2	172	188		Homo sapiens (Human)
1907.01	1906	1906.98	1905.97	0.0328	Heat shock protein beta-1 (HspB1) (28 kDa heat shock protein) (Estrogen-regulated 24 kDa protein) (Heat shock 27 kDa protein) (HSP 27) (Stress-responsive protein 27) (SRP27)	HSPB1_HUMAN	P04792	0.268907	40	175	K.LATQSN(+.98)EITIPVTFESR.A	Y	65.39	17	0.9	953.992	2	72.5	31627		0	168520	3	F3:24466	2	1	0	0	1	172	188	Deamidation (NQ)	Homo sapiens (Human)
1907.91	1906.9	1907.89	1906.88	0.0183	Negative elongation factor E (NELF-E) (RNA-binding protein RD)	NELFE_HUMAN	P18615	0.262072	758	825	R.SLSEQ(+.98)PVMDTATATEQAK.Q	Y	50.84	18	10.4	954.459	2	44.39			41731	119460	3	F3:15281	2	0	0	1	1	49	66	Deamidation (NQ)	Homo sapiens (Human)
1922.91	1921.9	1922.89	1921.88	0.0173	40S ribosomal protein S14 (Small ribosomal subunit protein uS11)	RS14_HUMAN	P62263	0.295294	219	595	R.DESSPYAAMLAAQDVAQR.C	Y	65.87	18	3.8	641.638	3	70.23			7271.9	4449.8	3	F3:23757	2	0	0	1	1	67	84		Homo sapiens (Human)
1923.96	1922.95	1923.98	1922.97	-0.0234	Alpha-enolase (EC 4.2.1.11) (2-phospho-D-glycerate hydro-lyase) (C-myc promoter-binding protein) (Enolase 1) (MBP-1) (MPB-1) (Non-neural enolase) (NNE) (Phosphopyruvate hydratase) (Plasminogen-binding protein)	ENOA_HUMAN	P06733	0.283662	32	50	K.LAM(+15.99)QEFMILPVGAANFR.E	Y	60.26	17	4.6	642.002	3	87.04			48482	312330	3	F3:28513	3	0	0	1	2	163	179	Oxidation (M)	Homo sapiens (Human)
1924.86	1923.85	1924.97	1923.96	-0.1076	Acidic leucine-rich nuclear phosphoprotein 32 family member A (Acidic nuclear phosphoprotein pp32) (pp32) (Leucine-rich acidic nuclear protein) (LANP) (Mapmodulin) (Potent heat-stable protein phosphatase 2A inhibitor I1PP2A) (Putative HLA-DR-associated protein I) (PHAPI)	AN32A_HUMAN	P39687	0.297587	675	904	K.LLPQLTYLDGYDRDDK.E	Y	29.51	16	3.2	642.329	3	68.59				115260	4	F4:23575	1	0	0	0	1	138	153		Homo sapiens (Human)
1954.11	1953.1	1954.06	1953.06	0.0422	Actin, cytoplasmic 2 (EC 3.6.4.-) (Gamma-actin) [Cleaved into: Actin, cytoplasmic 2, N-terminally processed]	ACTG_HUMAN	P63261	0.212146	2	101	R.VAPEEHPVLLTEAPLNPK.A	Y	96.33	18	2.2	652.028	3	56.35	3039800	74516	6851800	6904000	4	F4:19584	8	2	1	3	2	96	113		Homo sapiens (Human)
1961.91	1960.9	1961.92	1960.91	-0.0121	Myosin-9 (Cellular myosin heavy chain, type A) (Myosin heavy chain 9) (Myosin heavy chain, non-muscle IIa) (Non-muscle myosin heavy chain A) (NMMHC-A) (Non-muscle myosin heavy chain IIa) (NMMHC II-a) (NMMHC-IIA)	MYH9_HUMAN	P35579	0.29451	9	10	K.TQLEELEDELQATEDAK.L	N	81.18	17	2.6	981.466	2	74.8	85709		144680	24180	3	F3:25120	4	1	0	2	1	1539	1555		Homo sapiens (Human)
1962.96	1961.95	1962.96	1961.95	0.001	Neuroblast differentiation-associated protein AHNAK (Desmoyokin)	AHNK_HUMAN	Q09666	0.282966	3	11	K.VDVSAPDVEAHGPEWNLK.M	Y	63.84	18	3.5	654.992	3	58.38				59122	4	F4:20271	1	0	0	0	1	610	627		Homo sapiens (Human)
2057	2056	2057.07	2056.06	-0.0636	PDZ and LIM domain protein 2 (PDZ-LIM protein mystique)	PDLI2_HUMAN	Q96JY6	0.280253	1278	998	R.GGTPAFLPSSLSPQSSLPASR.A	Y	38.98	21	17.6	1029.05	2	72.08			56123		3	F3:24287	1	0	0	1	0	255	275		Homo sapiens (Human)
2058.05	2057.05	2057.95	2056.94	0.1075	Alpha-1-antitrypsin (Alpha-1 protease inhibitor) (Alpha-1-antiproteinase) (Serpin A1) [Cleaved into: Short peptide from AAT (SPAAT)]	A1AT_HUMAN	P01009	0.285628	337	182	K.LYHSEAFTVNFGDTEEAK.K	Y	66.59	18	3.1	686.655	3	55.72			40909		3	F3:19300	1	0	0	1	0	161	178		Homo sapiens (Human)
2058.95	2057.95	2058.95	2057.94	0.0048	Hemoglobin subunit beta (Beta-globin) (Hemoglobin beta chain) [Cleaved into: LVV-hemorphin-7; Spinorphin]	HBB_HUMAN	P68871	0.293717	54	264	R.FFESFGDLSTPDAVMGNPK.V	Y	95.11	19	4.1	1029.98	2	81.32	248200		391650	98458	3	F3:26902	7	3	0	3	1	42	60		Homo sapiens (Human)
2104.1	2103.09	2104.05	2103.04	0.0488	Keratin, type I cytoskeletal 14 (Cytokeratin-14) (CK-14) (Keratin-14) (K14)	K1C14_HUMAN	P02533	0.29619	14	16	K.TEELNREVATNSELVQSGK.S	N	102.15	19	0.7	702.023	3	39.09	130960		147540	412060	4	F4:13123	3	1	0	1	1	310	328		Homo sapiens (Human)
2105	2103.99	2105.1	2104.1	-0.102	Histone H4	H4_HUMAN	P62805	0.274211	66	366	K.VFLENVIRDAVTYTEHAK.R	Y	59.23	18	3.2	527.033	4	82.82			42516	132830	3	F3:27307	2	0	0	1	1	61	78		Homo sapiens (Human)
2106.05	2105.04	2105.98	2104.97	0.0737	Poly(rC)-binding protein 1 (Alpha-CP1) (Heterogeneous nuclear ribonucleoprotein E1) (hnRNP E1) (Nucleic acid-binding protein SUB2.3)	PCBP1_HUMAN	Q15365	0.284808	432	703	R.ESTGAQVQVAGDM(+15.99)LPNSTER.A	N	55.24	20	3.2	1053.5	2	42.51			0	180320	4	F4:14482	1	0	0	0	1	125	144	Oxidation (M)	Homo sapiens (Human)
2115.05	2114.04	2114.97	2113.96	0.0808	Krueppel-like factor 16 (Basic transcription element-binding protein 4) (BTE-binding protein 4) (Novel Sp1-like zinc finger transcription factor 2) (Transcription factor BTEB4) (Transcription factor NSLP2)	KLF16_HUMAN	Q9BXK1	0.295195	1783	2447	R.GGPGAAPGGASPASSSSAASSPSSGR.A	Y	64.39	26	3.3	1057.99	2	22.86			12170		3	F3:6730	1	0	0	1	0	89	114		Homo sapiens (Human)
2216.15	2215.14	2216.16	2215.15	-0.0102	Periplakin (190 kDa paraneoplastic pemphigus antigen) (195 kDa cornified envelope precursor protein)	PEPL_HUMAN	O60437	0.250793	73	23	R.STAEGEAFIQALPGSGTTPLLR.T	Y	84.42	22	1.6	739.391	3	82.2	27593		18858	402160	4	F4:27574	5	2	0	1	2	566	587		Homo sapiens (Human)
2217.05	2216.04	2217.14	2216.13	-0.0941	Periplakin (190 kDa paraneoplastic pemphigus antigen) (195 kDa cornified envelope precursor protein)	PEPL_HUMAN	O60437	0.280086	73	23	R.STAEGEAFIQ(+.98)ALPGSGTTPLLR.T	Y	52.36	22	11.8	1109.09	2	82.16			11533		3	F3:27136	1	0	0	1	0	566	587	Deamidation (NQ)	Homo sapiens (Human)
2218.1	2217.09	2218.11	2217.1	-0.0143	26S proteasome non-ATPase regulatory subunit 2 (26S proteasome regulatory subunit RPN1) (26S proteasome regulatory subunit S2) (26S proteasome subunit p97) (Protein 55.11) (Tumor necrosis factor type 1 receptor-associated protein 2)	PSMD2_HUMAN	Q13200	0.2829	711	484	K.APVQPQQSPAAAPGGTDEKPSGK.E	Y	77.07	23	2	740.043	3	23.54			77105		3	F3:6979	1	0	0	1	0	9	31		Homo sapiens (Human)

## Sheet: Short_Peptide_Library_<0.30
Supplementary Table S2 Tentative identification of proteins detected by MALDI-MSI showing differential intensity distributions between recurrence/progression (RecPro) and no evidence of disease (NED) groups. The full peptide library provides tentative identifications for all discriminatory m/z features. The short peptide library includes only proteins for which at least two corresponding peptides…
MALDI-mass [M+H]+	MALDI-mass [M]	ESI-mass [M+H]+	ESI-mass [M]	Distance MALDI-ESI	Protein names	Accession	Uniprot	RecPro vs. NED [ROC-AUC]	Protein Group	Protein ID	Peptide	Unique (Y-yes, N-no)	-10lgP	Length.x	ppm	m/z	z	RT	Area 120	Area 28	Area 40	Area 9	Fraction	Scan	#Feature	#Feature 120	#Feature 28	#Feature 40	#Feature 9	Start	End	PTM	AScore	Organism
701.359	700.351	701.395	700.387	-0.0356	Vimentin	VIME_HUMAN	P08670	0.293431	6	1	R.SSVPGVR.L	Y	41.87	7	2	351.201	2	16.69	700960	108750		1368400	4	F4:4261	3	1	1	0	1	72	78			Homo sapiens (Human)
788.506	787.498	788.488	787.48	0.0179	60S ribosomal protein L3 (HIV-1 TAR RNA-binding protein B) (TARBP-B) (Large ribosomal subunit protein uL3)	RL3_HUMAN	P39023	0.199879	128	185	K.SLLVQTK.R	Y	42.54	7	0.8	394.748	2	24		10905			2	F2:6616	1	0	1	0	0	350	356			Homo sapiens (Human)
850.453	849.445	850.457	849.45	-0.0045	Keratin, type I cytoskeletal 19 (Cytokeratin-19) (CK-19) (Keratin-19) (K19)	K1C19_HUMAN	P08727	0.237531	39	15	R.FGPGVAFR.A	Y	74.81	8	2.7	425.733	2	44.1	57961	50343	1808900	1538400	4	F4:15095	4	1	1	1	1	25	32			Homo sapiens (Human)
945.549	944.541	945.541	944.533	0.0081	60S ribosomal protein L7a (Large ribosomal subunit protein eL8) (PLA-X polypeptide) (Surfeit locus protein 3)	RL7A_HUMAN	P62424	0.162651	192	456	K.VVNPLFEK.R	Y	60.46	8	0.1	473.274	2	44.16	165740	39916	668460	429230	2	F2:12810	4	1	1	1	1	27	34			Homo sapiens (Human)
959.499	958.491	959.484	958.476	0.0152	Periplakin (190 kDa paraneoplastic pemphigus antigen) (195 kDa cornified envelope precursor protein)	PEPL_HUMAN	O60437	0.233244	73	23	R.GYSYTLQK.N	Y	56.96	8	-0.3	480.245	2	26.73		38333			2	F2:7497	1	0	1	0	0	420	427			Homo sapiens (Human)
966.548	965.54	966.541	965.533	0.0068	60S ribosomal protein L24 (60S ribosomal protein L30) (Large ribosomal subunit protein eL24)	RL24_HUMAN	P83731	0.268598	327	745	K.VFQFLNAK.C	Y	68.87	8	2.1	483.775	2	53.26	64394	25161	538180	478230	3	F3:18433	4	1	1	1	1	28	35			Homo sapiens (Human)
976.448	975.44	976.449	975.441	-0.0008	Actin, cytoplasmic 2 (EC 3.6.4.-) (Gamma-actin) [Cleaved into: Actin, cytoplasmic 2, N-terminally processed]	ACTG_HUMAN	P63261	0.287298	2	101	K.AGFAGDDAPR.A	N	75.14	10	1.9	488.729	2	20.88	1831800	1533400	7901100	10696000	4	F4:5911	6	1	2	1	2	19	28			Homo sapiens (Human)
1025.5	1024.49	1025.51	1024.5	-0.0096	Myosin light polypeptide 6 (17 kDa myosin light chain) (LC17) (Myosin light chain 3) (MLC-3) (Myosin light chain alkali 3) (Myosin light chain A3) (Smooth muscle and nonmuscle myosin light chain alkali 6)	MYL6_HUMAN	P60660	0.279673	122	494	K.EAFQLFDR.T	Y	63.2	8	1.5	513.257	2	57.77	159940	10901	250680	374140	4	F4:20046	4	1	1	1	1	14	21			Homo sapiens (Human)
1032.55	1031.54	1032.56	1031.55	-0.0116	Transitional endoplasmic reticulum ATPase (TER ATPase) (EC 3.6.4.6) (15S Mg(2+)-ATPase p97 subunit) (Valosin-containing protein) (VCP)	TERA_HUMAN	P55072	0.210028	57	33	K.GDDLSTAILK.Q	Y	70.12	10	7.3	516.786	2	49.32	1311600	155090	2615500	3675500	3	F3:16949	4	1	1	1	1	9	18			Homo sapiens (Human)
1105.59	1104.59	1105.6	1104.59	-0.0076	Sodium/potassium-transporting ATPase subunit alpha-1 (Na(+)/K(+) ATPase alpha-1 subunit) (EC 7.2.2.13) (Sodium pump subunit alpha-1)	AT1A1_HUMAN	P05023	0.276991	143	61	K.TSATWLALSR.I	Y	51.62	10	3	553.305	2	54.15			73589		3	F3:18757	1	0	0	1	0	414	423			Homo sapiens (Human)
1188.54	1187.53	1188.54	1187.53	0.0031	Protein disulfide-isomerase A3 (EC 5.3.4.1) (58 kDa glucose-regulated protein) (58 kDa microsomal protein) (p58) (Disulfide isomerase ER-60) (Endoplasmic reticulum resident protein 57) (ER protein 57) (ERp57) (Endoplasmic reticulum resident protein 60) (ER protein 60) (ERp60)	PDIA3_HUMAN	P30101	0.280649	47	3	K.FVM(+15.99)QEEFSR.D	Y	42.07	9	8.2	594.776	2	35.71			116140	112450	3	F3:11799	3	0	0	2	1	336	344	Oxidation (M)	M3:Oxidation (M):1000.00	Homo sapiens (Human)
1198.74	1197.73	1198.71	1197.7	0.0331	Actin, cytoplasmic 2 (EC 3.6.4.-) (Gamma-actin) [Cleaved into: Actin, cytoplasmic 2, N-terminally processed]	ACTG_HUMAN	P63261	0.187255	2	101	R.AVFPSIVGRPR.H	N	75.34	11	4.9	400.242	3	44.39	4753000	266610	11209000	18260000	3	F3:15237	6	1	1	2	2	29	39			Homo sapiens (Human)
1212.54	1211.53	1212.55	1211.55	-0.0157	Keratin, type II cytoskeletal 6A (Cytokeratin-6A) (CK-6A) (Cytokeratin-6D) (CK-6D) (Keratin-6A) (K6A) (Type-II keratin Kb6) (allergen Hom s 5)	K2C6A_HUMAN	P02538	0.299654	11	42	R.AEAESWYQTK.Y	N	79.41	10	0.5	606.78	2	29.95	1083600	50395	460510	1110100	4	F4:9470	4	1	1	1	1	350	359			Homo sapiens (Human)
1215.54	1214.53	1215.52	1214.51	0.0177	Keratin, type II cytoskeletal 4 (Cytokeratin-4) (CK-4) (Keratin-4) (K4) (Type-II keratin Kb4)	K2C4_HUMAN	P19013	0.261432	18	20	K.TM(+15.99)QDSVEDFK.T	Y	64.23	10	1.8	608.265	2	26.31		148520		277980	2	F2:7323	3	0	2	0	1	215	224	Oxidation (M)	M2:Oxidation (M):1000.00	Homo sapiens (Human)
1229.64	1228.63	1229.64	1228.63	-0.0007	Catenin alpha-1 (Alpha E-catenin) (Cadherin-associated protein) (Renal carcinoma antigen NY-REN-13)	CTNA1_HUMAN	P35221	0.29922	358	152	K.EELVAAVEDVR.K	Y	52.74	11	11.5	615.329	2	53.9	14935		29306		3	F3:18843	2	1	0	1	0	88	98			Homo sapiens (Human)
1234.59	1233.58	1234.6	1233.59	-0.0119	Heterogeneous nuclear ribonucleoprotein A3 (hnRNP A3)	ROA3_HUMAN	P51991	0.294691	103	343	K.IETIEVMEDR.Q	Y	72.36	10	2.9	617.805	2	48.17	203180		580400	701670	3	F3:16604	3	1	0	1	1	152	161			Homo sapiens (Human)
1255.59	1254.58	1255.61	1254.6	-0.0197	Alpha-actinin-4 (Non-muscle alpha-actinin 4)	ACTN4_HUMAN	O43707	0.279167	90	45	R.DYETATLSDIK.A	Y	77.81	11	3.2	628.308	2	49.74	0			215780	4	F4:17300	1	0	0	0	1	440	450			Homo sapiens (Human)
1270.59	1269.58	1270.58	1269.58	0.0011	Keratin, type II cytoskeletal 4 (Cytokeratin-4) (CK-4) (Keratin-4) (K4) (Type-II keratin Kb4)	K2C4_HUMAN	P19013	0.257128	18	20	R.GAFSSVSMSGGAGR.C	Y	79.98	14	1	635.797	2	34.77			91520	2357800	4	F4:11397	3	0	0	1	2	28	41			Homo sapiens (Human)
1291.59	1290.58	1291.58	1290.58	0.0004	Heterogeneous nuclear ribonucleoprotein U (hnRNP U) (GRIP120) (Nuclear p120 ribonucleoprotein) (Scaffold-attachment factor A) (SAF-A) (p120) (pp120)	HNRPU_HUMAN	Q00839	0.297923	87	153	R.GYFEYIEENK.Y	Y	81.53	10	2.3	646.297	2	54.15	64191			130080	4	F4:18853	2	1	0	0	1	256	265			Homo sapiens (Human)
1335.68	1334.68	1335.7	1334.69	-0.0152	Tubulin beta chain (Tubulin beta-5 chain)	TBB5_HUMAN	P07437	0.291863	25	94	R.IM(+15.99)NTFSVVPSPK.V	N	62.56	12	-1.8	668.351	2	52.04	297970	12950	457260	368010	1	F1:14913	4	1	1	1	1	163	174	Oxidation (M)	M2:Oxidation (M):1000.00	Homo sapiens (Human)
1341.68	1340.68	1341.68	1340.68	-0.0012	Protein disulfide-isomerase A3 (EC 5.3.4.1) (58 kDa glucose-regulated protein) (58 kDa microsomal protein) (p58) (Disulfide isomerase ER-60) (Endoplasmic reticulum resident protein 57) (ER protein 57) (ERp57) (Endoplasmic reticulum resident protein 60) (ER protein 60) (ERp60)	PDIA3_HUMAN	P30101	0.261765	47	3	R.GFPTIYFSPANK.K	Y	88.54	12	0.1	671.346	2	67.6	59999		334250	0	4	F4:23284	2	1	0	1	0	449	460			Homo sapiens (Human)
1342.58	1341.58	1342.58	1341.57	0.0067	60S ribosomal protein L3 (HIV-1 TAR RNA-binding protein B) (TARBP-B) (Large ribosomal subunit protein uL3)	RL3_HUMAN	P39023	0.255218	128	185	K.NNASTDYDLSDK.S	Y	80.46	12	1.2	671.792	2	24.38	70222	19054	266150	161570	3	F3:7312	4	1	1	1	1	301	312			Homo sapiens (Human)
1343.63	1342.63	1343.63	1342.62	0.0065	Myosin-9 (Cellular myosin heavy chain, type A) (Myosin heavy chain 9) (Myosin heavy chain, non-muscle IIa) (Non-muscle myosin heavy chain A) (NMMHC-A) (Non-muscle myosin heavy chain IIa) (NMMHC II-a) (NMMHC-IIA)	MYH9_HUMAN	P35579	0.264692	9	10	K.HEAMITDLEER.L	Y	73.05	11	2.9	448.548	3	36.28			144060		3	F3:12152	1	0	0	1	0	1025	1035			Homo sapiens (Human)
1348.73	1347.72	1348.75	1347.74	-0.0169	60S ribosomal protein L24 (60S ribosomal protein L30) (Large ribosomal subunit protein eL24)	RL24_HUMAN	P83731	0.215752	327	745	R.QINWTVLYRR.K	Y	59.81	10	2.5	450.255	3	55.46			62171	87144	4	F4:19299	2	0	0	1	1	48	57			Homo sapiens (Human)
1349.63	1348.62	1349.63	1348.63	-0.0017	Vinculin (Metavinculin) (MV)	VINC_HUMAN	P18206	0.228032	107	53	R.EVENSEDPKFR.E	Y	51.62	11	2.9	450.55	3	19.02				50013	4	F4:5172	1	0	0	0	1	770	780			Homo sapiens (Human)
1350.68	1349.67	1350.69	1349.68	-0.0057	Keratin, type I cytoskeletal 9 (Cytokeratin-9) (CK-9) (Keratin-9) (K9)	K1C9_HUMAN	P35527	0.259772	8	5	K.IGLGGRGGSGGSYGR.G	Y	61.17	15	2	450.901	3	19.79		363590		0	2	F2:5060	1	0	1	0	0	473	487			Homo sapiens (Human)
1354.73	1353.72	1354.73	1353.73	-0.001	Myosin light polypeptide 6 (17 kDa myosin light chain) (LC17) (Myosin light chain 3) (MLC-3) (Myosin light chain alkali 3) (Myosin light chain A3) (Smooth muscle and nonmuscle myosin light chain alkali 6)	MYL6_HUMAN	P60660	0.291041	122	494	R.ALGQNPTNAEVLK.V	Y	92.28	13	1.7	677.871	2	37.27	313430	36845	662310	712880	4	F4:12399	4	1	1	1	1	38	50			Homo sapiens (Human)
1365.68	1364.67	1365.67	1364.66	0.017	Plectin (PCN) (PLTN) (Hemidesmosomal protein 1) (HD1) (Plectin-1)	PLEC_HUMAN	Q15149	0.276943	5	8	R.QEELYSELQAR.E	Y	58.12	11	1.6	683.337	2	45.54	190290				1	F1:13076	1	1	0	0	0	3358	3368			Homo sapiens (Human)
1371.68	1370.67	1371.67	1370.66	0.0164	Annexin A4 (35-beta calcimedin) (Annexin IV) (Annexin-4) (Carbohydrate-binding protein p33/p41) (Chromobindin-4) (Endonexin I) (Lipocortin IV) (P32.5) (PP4-X) (Placental anticoagulant protein II) (PAP-II) (Protein II)	ANXA4_HUMAN	P09525	0.287731	249	341	R.ISQTYQQQYGR.S	Y	79.42	11	-0.3	686.336	2	21.6		7338.3	144800		3	F3:6226	2	0	1	1	0	124	134			Homo sapiens (Human)
1378.73	1377.72	1378.73	1377.73	-0.002	Keratin, type II cytoskeletal 6A (Cytokeratin-6A) (CK-6A) (Cytokeratin-6D) (CK-6D) (Keratin-6A) (K6A) (Type-II keratin Kb6) (allergen Hom s 5)	K2C6A_HUMAN	P02538	0.271983	11	42	K.RTAAENEFVTLK.K	N	56.45	12	0.1	460.249	3	34.69		33455			2	F2:10112	1	0	1	0	0	260	271			Homo sapiens (Human)
1379.63	1378.62	1379.62	1378.61	0.0085	Catenin beta-1 (Beta-catenin)	CTNB1_HUMAN	P35222	0.268869	463	315	R.TMQNTNDVETAR.C	Y	78.66	12	2	690.316	2	17.76	19480	2381		96962	4	F4:4704	3	1	1	0	1	201	212			Homo sapiens (Human)
1475.78	1474.77	1475.79	1474.78	-0.0088	Keratin, type II cytoskeletal 1 (67 kDa cytokeratin) (Cytokeratin-1) (CK-1) (Hair alpha protein) (Keratin-1) (K1) (Type-II keratin Kb1)	K2C1_HUMAN	P04264	0.193919	7	9	R.FLEQQNQVLQTK.W	N	86.47	12	1.7	738.398	2	42.14	411310	392860	577260	1022800	4	F4:14335	5	1	2	1	1	200	211			Homo sapiens (Human)
1476.83	1475.82	1476.82	1475.81	0.0096	Vinculin (Metavinculin) (MV)	VINC_HUMAN	P18206	0.260556	107	53	K.LLAVAATAPPDAPNR.E	Y	68.39	15	2.1	738.914	2	47.84				16923	4	F4:16530	1	0	0	0	1	608	622			Homo sapiens (Human)
1479.68	1478.67	1479.7	1478.69	-0.0196	Matrin-3	MATR3_HUMAN	P43243	0.285459	77	59	R.DLDELSRYPEDK.I	Y	50.47	12	2.9	493.905	3	42.3			246800	241170	4	F4:14414	2	0	0	1	1	121	132			Homo sapiens (Human)
1481.78	1480.77	1481.78	1480.77	0.0019	Catenin beta-1 (Beta-catenin)	CTNB1_HUMAN	P35222	0.224956	463	315	R.NEGVATYAAAVLFR.M	Y	47.39	14	1.6	741.392	2	78.63				52780	4	F4:26574	1	0	0	0	1	648	661			Homo sapiens (Human)
1482.68	1481.67	1482.7	1481.69	-0.024	Keratin, type I cytoskeletal 19 (Cytokeratin-19) (CK-19) (Keratin-19) (K19)	K1C19_HUMAN	P08727	0.263404	39	15	R.SQYEVMAEQNRK.D	Y	79.59	12	0.5	494.905	3	19.43			593380	330270	3	F3:5360	3	0	0	2	1	254	265			Homo sapiens (Human)
1483.73	1482.72	1483.72	1482.71	0.009	Protein disulfide-isomerase A6 (EC 5.3.4.1) (Endoplasmic reticulum protein 5) (ER protein 5) (ERp5) (Protein disulfide isomerase P5) (Thioredoxin domain-containing protein 7)	PDIA6_HUMAN	Q15084	0.248643	177	212	K.GSFSEQGINEFLR.E	Y	69.1	13	1.5	742.364	2	66.45	59339		157330	180240	3	F3:22647	3	1	0	1	1	374	386			Homo sapiens (Human)
1496.78	1495.77	1496.72	1495.72	0.0527	Spectrin beta chain, erythrocytic (Beta-I spectrin)	SPTB1_HUMAN	P11277	0.285876	220	54	K.LLTSQDVSYDEAR.N	Y	81.11	13	0.4	748.865	2	41.33			83811		3	F3:14080	1	0	0	1	0	1294	1306			Homo sapiens (Human)
1498.73	1497.72	1498.7	1497.69	0.0301	Keratin, type I cytoskeletal 19 (Cytokeratin-19) (CK-19) (Keratin-19) (K19)	K1C19_HUMAN	P08727	0.296569	39	15	R.SQYEVM(+15.99)AEQNRK.D	Y	58.12	12	1.9	500.238	3	15.1				94731	4	F4:3568	1	0	0	0	1	254	265	Oxidation (M)	M6:Oxidation (M):1000.00	Homo sapiens (Human)
1501.73	1500.72	1501.71	1500.7	0.0151	Transitional endoplasmic reticulum ATPase (TER ATPase) (EC 3.6.4.6) (15S Mg(2+)-ATPase p97 subunit) (Valosin-containing protein) (VCP)	TERA_HUMAN	P55072	0.297282	57	33	K.YEMFAQTLQQSR.G	Y	93.5	12	1.9	751.36	2	52.06	35315		392170	369730	4	F4:18070	3	1	0	1	1	755	766			Homo sapiens (Human)
1514.78	1513.77	1514.75	1513.74	0.027	Protein disulfide-isomerase A6 (EC 5.3.4.1) (Endoplasmic reticulum protein 5) (ER protein 5) (ERp5) (Protein disulfide isomerase P5) (Thioredoxin domain-containing protein 7)	PDIA6_HUMAN	Q15084	0.271394	177	212	K.NLEPEWAAAASEVK.E	Y	45.71	14	2.4	757.88	2	59.79			112070		3	F3:20921	2	0	0	2	0	195	208			Homo sapiens (Human)
1521.68	1520.67	1521.72	1520.71	-0.0435	Integrin beta-4 (GP150) (CD antigen CD104)	ITB4_HUMAN	P16144	0.292606	285	98	R.QEVEENLNEVYR.Q	Y	60.82	12	2.8	761.365	2	43.09	47742		0		3	F3:14783	1	1	0	0	0	845	856			Homo sapiens (Human)
1532.78	1531.77	1532.8	1531.79	-0.021	Catenin alpha-1 (Alpha E-catenin) (Cadherin-associated protein) (Renal carcinoma antigen NY-REN-13)	CTNA1_HUMAN	P35221	0.289198	358	152	K.QIIVDPLSFSEER.F	Y	65.19	13	2.6	766.903	2	74.98			45131		3	F3:25175	1	0	0	1	0	288	300			Homo sapiens (Human)
1538.78	1537.77	1538.73	1537.72	0.0439	Heterogeneous nuclear ribonucleoprotein U (hnRNP U) (GRIP120) (Nuclear p120 ribonucleoprotein) (Scaffold-attachment factor A) (SAF-A) (p120) (pp120)	HNRPU_HUMAN	Q00839	0.299357	87	153	K.AEGGGGGGRPGAPAAGDGK.T	Y	95.62	19	1	513.582	3	13.03	89962	37749	220950	232920	4	F4:2744	5	1	1	1	2	216	234			Homo sapiens (Human)
1542.67	1541.67	1542.67	1541.66	0.0059	Keratin, type II cytoskeletal 1 (67 kDa cytokeratin) (Cytokeratin-1) (CK-1) (Hair alpha protein) (Keratin-1) (K1) (Type-II keratin Kb1)	K2C1_HUMAN	P04264	0.29434	7	9	K.NMQDMVEDYRNK.Y	Y	40.28	12	1.3	514.895	3	38.24	19949				1	F1:10963	1	1	0	0	0	258	269			Homo sapiens (Human)
1546.72	1545.72	1546.73	1545.73	-0.0109	Spectrin beta chain, erythrocytic (Beta-I spectrin)	SPTB1_HUMAN	P11277	0.271434	220	54	R.LLSGEDVGQDEGATR.A	Y	86.12	15	1.2	773.872	2	34.06			199370		3	F3:11216	1	0	0	1	0	765	779			Homo sapiens (Human)
1552.72	1551.72	1552.75	1551.74	-0.0254	Envoplakin (210 kDa cornified envelope precursor protein) (210 kDa paraneoplastic pemphigus antigen) (p210)	EVPL_HUMAN	Q92817	0.266979	83	31	R.FQEEADSVSQTLAK.L	Y	70.71	14	1.1	776.879	2	41.98			13054	147950	4	F4:14269	2	0	0	1	1	338	351			Homo sapiens (Human)
1554.67	1553.67	1554.7	1553.7	-0.0296	Integrin beta-4 (GP150) (CD antigen CD104)	ITB4_HUMAN	P16144	0.25386	285	98	R.DYSTLTSVSSHDSR.L	Y	73.49	14	2.5	518.907	3	31.74	27425		136240		3	F3:10311	2	1	0	1	0	1509	1522			Homo sapiens (Human)
1556.77	1555.77	1556.78	1555.77	-0.0042	Alpha-enolase (EC 4.2.1.11) (2-phospho-D-glycerate hydro-lyase) (C-myc promoter-binding protein) (Enolase 1) (MBP-1) (MPB-1) (Non-neural enolase) (NNE) (Phosphopyruvate hydratase) (Plasminogen-binding protein)	ENOA_HUMAN	P06733	0.29232	32	50	K.VVIGM(+15.99)DVAASEFFR.S	Y	70.47	14	2.3	778.894	2	72.33	25687			0	4	F4:24747	1	1	0	0	0	240	253	Oxidation (M)	M5:Oxidation (M):1000.00	Homo sapiens (Human)
1562.77	1561.77	1562.78	1561.77	-0.0033	Envoplakin (210 kDa cornified envelope precursor protein) (210 kDa paraneoplastic pemphigus antigen) (p210)	EVPL_HUMAN	Q92817	0.258091	83	31	K.VSREELSQETQTR.E	Y	46.79	13	1	521.598	3	19.77				30493	4	F4:5506	1	0	0	0	1	1666	1678			Homo sapiens (Human)
1569.82	1568.82	1569.84	1568.83	-0.0159	60S ribosomal protein L7a (Large ribosomal subunit protein eL8) (PLA-X polypeptide) (Surfeit locus protein 3)	RL7A_HUMAN	P62424	0.268232	192	456	K.VPPAINQFTQALDR.Q	Y	33.08	14	1.9	785.424	2	70.59			59833		3	F3:23823	1	0	0	1	0	76	89			Homo sapiens (Human)
1581.82	1580.82	1581.73	1580.73	0.09	Annexin A4 (35-beta calcimedin) (Annexin IV) (Annexin-4) (Carbohydrate-binding protein p33/p41) (Chromobindin-4) (Endonexin I) (Lipocortin IV) (P32.5) (PP4-X) (Placental anticoagulant protein II) (PAP-II) (Protein II)	ANXA4_HUMAN	P09525	0.285006	249	341	K.AASGFNAMEDAQTLR.K	Y	73.65	15	2.3	791.372	2	51.33	36314		200680	128360	3	F3:17745	3	1	0	1	1	10	24			Homo sapiens (Human)
1584.82	1583.82	1584.81	1583.8	0.0137	Plectin (PCN) (PLTN) (Hemidesmosomal protein 1) (HD1) (Plectin-1)	PLEC_HUMAN	Q15149	0.2541	5	8	K.QEELQQLEQQRR.Q	Y	44.56	12	0.8	528.942	3	28.48				97059	4	F4:8901	1	0	0	0	1	2707	2718			Homo sapiens (Human)
1586.77	1585.77	1586.77	1585.76	0.0069	Keratin, type I cytoskeletal 9 (Cytokeratin-9) (CK-9) (Keratin-9) (K9)	K1C9_HUMAN	P35527	0.267782	8	5	K.VQALEEANNDLENK.I	Y	74.44	14	2.3	793.888	2	38.35	0	43677			2	F2:11164	1	0	1	0	0	171	184			Homo sapiens (Human)
1592.77	1591.76	1592.8	1591.8	-0.0312	Plectin (PCN) (PLTN) (Hemidesmosomal protein 1) (HD1) (Plectin-1)	PLEC_HUMAN	Q15149	0.284154	5	8	R.ARQEELYSELQAR.E	Y	64.35	13	2.8	531.607	3	37.72	34216				1	F1:10822	1	1	0	0	0	3356	3368			Homo sapiens (Human)
1620.82	1619.81	1620.84	1619.83	-0.015	Tubulin beta chain (Tubulin beta-5 chain)	TBB5_HUMAN	P07437	0.295981	25	94	R.LHFFMPGFAPLTSR.G	N	89.99	14	1.7	540.951	3	80.54	38576		290030	333980	4	F4:27129	3	1	0	1	1	263	276			Homo sapiens (Human)
1623.82	1622.81	1623.84	1622.83	-0.0205	Actin, cytoplasmic 2 (EC 3.6.4.-) (Gamma-actin) [Cleaved into: Actin, cytoplasmic 2, N-terminally processed]	ACTG_HUMAN	P63261	0.299267	2	101	R.LDLAGRDLTDYLMK.I	N	48.19	14	1.8	541.953	3	74.15			87949		3	F3:24925	1	0	0	1	0	178	191			Homo sapiens (Human)
1671.82	1670.81	1671.86	1670.85	-0.0402	Alpha-actinin-4 (Non-muscle alpha-actinin 4)	ACTN4_HUMAN	O43707	0.281454	90	45	K.Q(+.98)LEAIDQLHLEYAK.R	Y	45.53	14	13.7	557.965	3	60.62			59337	66186	4	F4:20956	2	0	0	1	1	522	535	Deamidation (NQ)	Q1:Deamidation (NQ):21.46	Homo sapiens (Human)
1693.87	1692.86	1693.85	1692.84	0.0171	Periplakin (190 kDa paraneoplastic pemphigus antigen) (195 kDa cornified envelope precursor protein)	PEPL_HUMAN	O60437	0.2165	73	23	R.QQPEVEVTHETLQR.N	Y	62.84	14	0.9	565.289	3	32.44		0		103060	4	F4:10479	1	0	0	0	1	869	882			Homo sapiens (Human)
1695.82	1694.81	1695.84	1694.84	-0.026	Neuroblast differentiation-associated protein AHNAK (Desmoyokin)	AHNK_HUMAN	Q09666	0.262797	3	11	K.VDIDVPDVNIEGPEGK.L	Y	70.47	16	1.9	848.427	2	68.48	121120		177230	565710	4	F4:23520	4	1	0	1	2	3058	3073			Homo sapiens (Human)
1744.87	1743.86	1744.89	1743.88	-0.021	Actin, cytoplasmic 2 (EC 3.6.4.-) (Gamma-actin) [Cleaved into: Actin, cytoplasmic 2, N-terminally processed]	ACTG_HUMAN	P63261	0.22144	2	101	K.ILTERGYSFTTTAER.E	Y	54.74	15	-0.4	582.3	3	41.98			98878	154170	4	F4:14270	2	0	0	1	1	192	206			Homo sapiens (Human)
1752.82	1751.81	1752.86	1751.85	-0.0396	Sodium/potassium-transporting ATPase subunit alpha-1 (Na(+)/K(+) ATPase alpha-1 subunit) (EC 7.2.2.13) (Sodium pump subunit alpha-1)	AT1A1_HUMAN	P05023	0.250898	143	61	K.DAFQNAYLELGGLGER.V	Y	33.36	16	-0.6	876.931	2	81.79			16112		3	F3:27041	1	0	0	1	0	536	551			Homo sapiens (Human)
1775.92	1774.91	1775.94	1774.93	-0.0253	Spectrin beta chain, erythrocytic (Beta-I spectrin)	SPTB1_HUMAN	P11277	0.273896	220	54	R.AQGLLSAGHPEGEQIIR.L	Y	68	17	1.9	592.653	3	45.96			212560		3	F3:15830	1	0	0	1	0	1647	1663			Homo sapiens (Human)
1777.87	1776.86	1777.85	1776.84	0.0182	Vimentin	VIME_HUMAN	P08670	0.283429	6	1	K.FADLSEAAN(+.98)RNNDALR.Q	Y	50.84	16	2.2	593.288	3	42.74			563940		3	F3:14522	1	0	0	1	0	295	310	Deamidation (NQ)	N9:Deamidation (NQ):0.00	Homo sapiens (Human)
1792.86	1791.86	1792.88	1791.88	-0.0189	Matrin-3	MATR3_HUMAN	P43243	0.252921	77	59	R.GDADQASNILASFGLSAR.D	Y	56.59	18	4.9	896.949	2	85.55	4512.4		19175		1	F1:24701	2	1	0	1	0	103	120			Homo sapiens (Human)
1817.91	1816.91	1817.91	1816.9	0.0057	Tubulin beta chain (Tubulin beta-5 chain)	TBB5_HUMAN	P07437	0.274222	25	94	R.ISVYYN(+.98)EATGGKYVPR.A	Y	33.88	16	10.9	606.647	3	45.42				30287	4	F4:15622	1	0	0	0	1	47	62	Deamidation (NQ)	N6:Deamidation (NQ):1000.00	Homo sapiens (Human)
1821.96	1820.96	1821.95	1820.94	0.0172	Keratin, type II cytoskeletal 4 (Cytokeratin-4) (CK-4) (Keratin-4) (K4) (Type-II keratin Kb4)	K2C4_HUMAN	P19013	0.279737	18	20	K.VQQLQISVDQHGDNLK.N	Y	80.15	16	1.5	607.987	3	42.79				854970	4	F4:14582	1	0	0	0	1	334	349			Homo sapiens (Human)
1822.86	1821.86	1823.03	1822.02	-0.1647	Neuroblast differentiation-associated protein AHNAK (Desmoyokin)	AHNK_HUMAN	Q09666	0.29617	3	11	K.LKGPQITGPSLEGDLGLK.G	Y	82.17	18	0.7	608.348	3	63.82			34678	45751	4	F4:22041	2	0	0	1	1	370	387			Homo sapiens (Human)
1834.86	1833.85	1834.89	1833.89	-0.0314	Plectin (PCN) (PLTN) (Hemidesmosomal protein 1) (HD1) (Plectin-1)	PLEC_HUMAN	Q15149	0.23237	5	8	R.QTNLENLDQAFSVAER.D	Y	69.95	16	3.7	612.305	3	69.6	75845		112310	54360	3	F3:23590	6	2	0	3	1	350	365			Homo sapiens (Human)
1850.91	1849.9	1850.81	1849.8	0.1037	Heterogeneous nuclear ribonucleoprotein A3 (hnRNP A3)	ROA3_HUMAN	P51991	0.236077	103	343	K.EDTEEYNLRDYFEK.Y	Y	62.04	14	2.5	617.609	3	56.97	138650		393960	392680	3	F3:19698	3	1	0	1	1	135	148			Homo sapiens (Human)
1869.96	1868.95	1869.97	1868.96	-0.006	Myosin-9 (Cellular myosin heavy chain, type A) (Myosin heavy chain 9) (Myosin heavy chain, non-muscle IIa) (Non-muscle myosin heavy chain A) (NMMHC-A) (Non-muscle myosin heavy chain IIa) (NMMHC II-a) (NMMHC-IIA)	MYH9_HUMAN	P35579	0.25688	9	10	K.ANLQIDQINTDLNLER.S	Y	80.58	16	2.4	623.995	3	70.27	187480		240830	318300	3	F3:23800	5	2	0	2	1	1755	1770			Homo sapiens (Human)
1905.96	1904.95	1905.99	1904.98	-0.0332	Heat shock protein beta-1 (HspB1) (28 kDa heat shock protein) (Estrogen-regulated 24 kDa protein) (Heat shock 27 kDa protein) (HSP 27) (Stress-responsive protein 27) (SRP27)	HSPB1_HUMAN	P04792	0.27076	40	175	K.LATQSNEITIPVTFESR.A	Y	99.31	17	3	953.502	2	70.33	807330	36986	5002300	4321600	3	F3:23782	7	2	1	2	2	172	188			Homo sapiens (Human)
1907.01	1906	1906.98	1905.97	0.0328	Heat shock protein beta-1 (HspB1) (28 kDa heat shock protein) (Estrogen-regulated 24 kDa protein) (Heat shock 27 kDa protein) (HSP 27) (Stress-responsive protein 27) (SRP27)	HSPB1_HUMAN	P04792	0.268907	40	175	K.LATQSN(+.98)EITIPVTFESR.A	Y	65.39	17	0.9	953.992	2	72.5	31627		0	168520	3	F3:24466	2	1	0	0	1	172	188	Deamidation (NQ)	N6:Deamidation (NQ):55.92	Homo sapiens (Human)
1923.96	1922.95	1923.98	1922.97	-0.0234	Alpha-enolase (EC 4.2.1.11) (2-phospho-D-glycerate hydro-lyase) (C-myc promoter-binding protein) (Enolase 1) (MBP-1) (MPB-1) (Non-neural enolase) (NNE) (Phosphopyruvate hydratase) (Plasminogen-binding protein)	ENOA_HUMAN	P06733	0.283662	32	50	K.LAM(+15.99)QEFMILPVGAANFR.E	Y	60.26	17	4.6	642.002	3	87.04			48482	312330	3	F3:28513	3	0	0	1	2	163	179	Oxidation (M)	M3:Oxidation (M):11.12	Homo sapiens (Human)
1954.11	1953.1	1954.06	1953.06	0.0422	Actin, cytoplasmic 2 (EC 3.6.4.-) (Gamma-actin) [Cleaved into: Actin, cytoplasmic 2, N-terminally processed]	ACTG_HUMAN	P63261	0.212146	2	101	R.VAPEEHPVLLTEAPLNPK.A	Y	96.33	18	2.2	652.028	3	56.35	3039800	74516	6851800	6904000	4	F4:19584	8	2	1	3	2	96	113			Homo sapiens (Human)
1961.91	1960.9	1961.92	1960.91	-0.0121	Myosin-9 (Cellular myosin heavy chain, type A) (Myosin heavy chain 9) (Myosin heavy chain, non-muscle IIa) (Non-muscle myosin heavy chain A) (NMMHC-A) (Non-muscle myosin heavy chain IIa) (NMMHC II-a) (NMMHC-IIA)	MYH9_HUMAN	P35579	0.29451	9	10	K.TQLEELEDELQATEDAK.L	N	81.18	17	2.6	981.466	2	74.8	85709		144680	24180	3	F3:25120	4	1	0	2	1	1539	1555			Homo sapiens (Human)
1962.96	1961.95	1962.96	1961.95	0.001	Neuroblast differentiation-associated protein AHNAK (Desmoyokin)	AHNK_HUMAN	Q09666	0.282966	3	11	K.VDVSAPDVEAHGPEWNLK.M	Y	63.84	18	3.5	654.992	3	58.38				59122	4	F4:20271	1	0	0	0	1	610	627			Homo sapiens (Human)
2216.15	2215.14	2216.16	2215.15	-0.0102	Periplakin (190 kDa paraneoplastic pemphigus antigen) (195 kDa cornified envelope precursor protein)	PEPL_HUMAN	O60437	0.250793	73	23	R.STAEGEAFIQALPGSGTTPLLR.T	Y	84.42	22	1.6	739.391	3	82.2	27593		18858	402160	4	F4:27574	5	2	0	1	2	566	587			Homo sapiens (Human)
2217.05	2216.04	2217.14	2216.13	-0.0941	Periplakin (190 kDa paraneoplastic pemphigus antigen) (195 kDa cornified envelope precursor protein)	PEPL_HUMAN	O60437	0.280086	73	23	R.STAEGEAFIQ(+.98)ALPGSGTTPLLR.T	Y	52.36	22	11.8	1109.09	2	82.16			11533		3	F3:27136	1	0	0	1	0	566	587	Deamidation (NQ)	Q10:Deamidation (NQ):1000.00	Homo sapiens (Human)
