# Supplementary material for: Integrating MALDI-MSI-Based Spatial Proteomics and Machine Learning to Predict Chemoradiotherapy Outcomes in Head and Neck Cancer
Source: Int J Mol Sci. 2025 Sep 18;26(18):9084. doi: 10.3390/ijms26189084 (PMC12469958; doi:10.3390/ijms26189084)
Supplement: Supplementary file 1 [file ijms-26-09084-s001.zip › Supplementary Table S3.xlsx]

## Sheet: Sheet1
Supplementary Table S3 Proteins identified by MALDI-MSI based on the consistent tissue distribution of corresponding peptides, with potential to differentiate between RecPro and NED tumor specimens in the CDDP-CRT patient cohort.
MALDI-MSI [M+H]+ m/z values	ESI-MS [M+H]+ m/z values	Deviation [MALDI-ESI]	Peptide Sequence	PTM	CDDP-CRT_RecPro vs. NED [ROC-AUC]	Reference Number (UniProtKB)	Gene name (UniProtKB)	Protein name
1198.74	1198.71	0.0331	R.AVFPSIVGRPR.H		0.1917	P63261	ACTG1	Actin, cytoplasmic 2
976.448	976.449	-0.0008	K.AGFAGDDAPR.A		0.2863
1695.82	1695.84	-0.026	K.VDIDVPDVNIEGPEGK.L		0.2628	Q09666	AHNAK	Neuroblast differentiation-associated protein
1822.86	1823.03	-0.1647	K.LKGPQITGPSLEGDLGLK.G		0.2962
1229.64	1229.64	-0.0007	K.EELVAAVEDVR.K		0.2992	P35221	CTNNA1	Catenin alpha-1
1532.78	1532.8	-0.021	K.QIIVDPLSFSEER.F		0.2892
1481.78	1481.78	0.0019	R.NEGVATYAAAVLFR.M		0.2242	P35222	CTNNB1	Catenin beta-1
1379.63	1379.62	0.0085	R.TMQNTNDVETAR.C		0.2685
1905.96	1905.99	-0.0332	K.LATQSNEITIPVTFESR.A		0.273	P04792	HSPB1	Heat shock protein beta-1
1907.01	1906.98	0.0328	K.LATQSN(+.98)EITIPVTFESR.A	Deamidation (NQ)	0.2735
850.453	850.457	-0.0045	R.FGPGVAFR.A		0.2357	P08727	KRT19	Keratin, type I cytoskeletal 19
1498.73	1498.7	0.0301	R.SQYEVM(+15.99)AEQNRK.D	Oxidation (M)	0.2955
1378.73	1378.73	-0.002	K.RTAAENEFVTLK.K		0.272	P02538	KRT6A	Keratin, type II cytoskeletal 6A
1212.54	1212.55	-0.0157	R.AEAESWYQTK.Y		0.2997
1869.96	1869.97	-0.006	K.ANLQIDQINTDLNLER.S		0.2569	P35579	MYH9	Myosin-9
1343.63	1343.63	0.0065	K.HEAMITDLEER.L		0.2647
1025.5	1025.51	-0.0096	K.EAFQLFDR.T		0.2783	P60660	MYL6	Myosin light polypeptide 6
1354.73	1354.73	-0.001	R.ALGQNPTNAEVLK.V		0.2926
1834.86	1834.89	-0.0314	R.QTNLENLDQAFSVAER.D		0.237	Q15149	PLEC	Plectin
1584.82	1584.81	0.0137	K.QEELQQLEQQRR.Q		0.255
1752.82	1752.86	-0.0396	K.DAFQNAYLELGGLGER.V		0.2517	P05023	ATP1A1	Sodium/potassium-transporting ATPase subunit alpha-1
1105.59	1105.6	-0.0076	K.TSATWLALSR.I		0.2802
1817.91	1817.91	0.0057	R.ISVYYN(+.98)EATGGKYVPR.A	Deamidation (NQ)	0.2771	P07437	TUBB	Tubulin beta chain
1620.82	1620.84	-0.015	R.LHFFMPGFAPLTSR.G		0.2968
