# Supplementary material for: Integrating MALDI-MSI-Based Spatial Proteomics and Machine Learning to Predict Chemoradiotherapy Outcomes in Head and Neck Cancer
Source: Int J Mol Sci. 2025 Sep 18;26(18):9084. doi: 10.3390/ijms26189084 (PMC12469958; doi:10.3390/ijms26189084)
Supplement: Supplementary file 1 [file ijms-26-09084-s001.zip › Supplementary Table S4.xlsx]

## Sheet: Tabelle1
Supplementary Table S4 Logistic regression model coefficients fitted across all five splits using the complete MALDI-MSI dataset (all m/z features).
Coefficients	Split 1	Split 2	Split 3	Split 4	Split 5	Mean1	Key coefficients	Potential protein
m/z 628.313	-0.096				-0.132	-0.046	*
m/z 761.207				-0.05	-0.029	-0.04
m/z 810.405	-0.191	-0.331		-0.039	-0.169	-0.146	*	KRT5
m/z 865.303				-0.076		-0.015
m/z 884.352				-0.038		-0.008
m/z 944.499	0.225	0.222	0.198	0.206	0.314	0.233	*	HNRNPH3
m/z 945.399				0.067		0.013
m/z 1095.543	-0.041	-0.288	-0.38	-0.29	-0.398	-0.279	*
m/z 1105.443	-0.119					-0.024
m/z 1111.442		-0.082		-0.069		-0.03	*	SERBP1
m/z 1197.689		0.039		0.073		0.022
m/z 1391.781			-0.118	-0.094		-0.042	*	DBNL
1Positive mean values indicate that respective m/z feature contributes towards NED, whereas negative values indicate contribution towards RecPro group. * key mean coefficients; b.acc. balanced accuracy.
